# Supplementary material for: Identification of distinct loci for de novo DNA methylation by DNMT3A and DNMT3B during mammalian development
Source: Nat Commun. 2020 Jun 24;11:3199. doi: 10.1038/s41467-020-16989-w (PMC7314859; doi:10.1038/s41467-020-16989-w)
Supplement: Supplementary file 4 — Supplementary Data 1 [file 41467_2020_16989_MOESM4_ESM.xlsx]

## Sheet: Supplementary table 1_DMR list
Supplementary Data 1: Identification of differentially methylated tiles (DMTs) among wild type, Dnmt3a KO and Dnmt3b KO 2i-MEFs
chr	start	stop	WT_2i_MEFs_WGBS	3a_KO_MEFs_WGBS	3b_KO_MEFs_WGBS	WT_B_2i_MEFs_WGBS	KO_3a_2B16_MEFs_WGBS	KO_3b_2C45_MEFs_WGBS	class	fdr_3a	fdr_3b
chr1	101078000	101079000	0.727273	0.611111	0.235294	0.647059	0.72	0.28	3b	NA	0.0139921
chr1	102796000	102797000	0.576923	0.142857	0.115385	0.833333	0.645161	0.272727	3b	NA	0.00174604
chr1	102918000	102919000	0.636364	0.571429	0.153846	0.8	0.428571	0.0833333	3b	NA	3.56131e-06
chr1	103315000	103316000	0.625	0.642857	0.333333	0.714286	0.485714	0.181818	3b	NA	0.0184861
chr1	10397000	10398000	0.583333	0.263158	0.15	0.5	0.173913	0.0588235	3b	NA	0.00687424
chr1	104340000	104341000	0.588235	0.692308	0.25	0.842105	0.7	0.333333	3b	NA	0.0169345
chr1	104358000	104359000	0.866667	0.277778	0.37931	0.875	0.888889	0.421053	3b	NA	0.000345367
chr1	104401000	104402000	0.75	0.681818	0.545455	0.954545	0.666667	0.307692	3b	NA	0.0295109
chr1	10444000	10445000	0.692308	0.842105	0.333333	0.857143	0.85	0.322581	3b	NA	0.000916439
chr1	104517000	104518000	0.727273	0.62069	0.235294	0.65	0.611111	0.266667	3b	NA	0.00185911
chr1	104623000	104624000	0.666667	0.416667	0.173913	0.75	0.55	0.380952	3b	NA	0.0102841
chr1	104707000	104708000	0.941176	0.542857	0.346154	0.727273	0.842105	0.428571	3b	NA	0.0025211
chr1	10553000	10554000	0.785714	0.631579	0.347826	0.851852	0.818182	0.214286	3b	NA	8.80757e-05
chr1	10584000	10585000	0.909091	0.952381	0.5	0.9	0.933333	0.5	3b	NA	0.0224775
chr1	106881000	106882000	0.576923	0.652174	0.176471	0.733333	0.647059	0.153846	3b	NA	0.00213304
chr1	107008000	107009000	0.826087	0.714286	0.405405	0.913043	0.774194	0.333333	3b	NA	1.68138e-05
chr1	107214000	107215000	0.8	0.896552	0.575	0.869565	0.8125	0.277778	3b	NA	0.0216123
chr1	107223000	107224000	0.842105	0.733333	0.5	0.923077	0.5	0.4	3b	NA	0.00263249
chr1	107226000	107227000	0.6875	0.772727	0.321429	0.833333	0.5	0.166667	3b	NA	0.00141738
chr1	107325000	107326000	0.707317	0.666667	0.363636	0.806452	0.555556	0.35	3b	NA	0.00553307
chr1	107408000	107409000	0.666667	0.6	0.478261	0.913043	0.857143	0.25	3b	NA	0.0147955
chr1	107436000	107437000	0.444444	0.571429	0.111111	0.62069	0.291667	0.15	3b	NA	0.00268351
chr1	10770000	10771000	0.851852	0.655172	0.560976	0.857143	0.652174	0.346154	3b	NA	0.0073022
chr1	110099000	110100000	0.764706	0.771429	0.285714	0.894737	0.961538	0.416667	3b	NA	0.00110229
chr1	110211000	110212000	0.692308	0.541667	0.333333	0.916667	0.75	0.272727	3b	NA	0.0020092
chr1	111049000	111050000	0.961538	0.761905	0.416667	0.727273	0.9	0.4	3b	NA	0.0125762
chr1	111361000	111362000	0.6	0.75	0.230769	0.875	0.8	0.4375	3b	NA	0.0403718
chr1	111401000	111402000	1	0.647059	0.4	0.846154	0.692308	0.590909	3b	NA	0.00472209
chr1	111589000	111590000	0.642857	0.357143	0.294118	0.833333	0.571429	0.2	3b	NA	0.00943921
chr1	112078000	112079000	0.75	0.714286	0.238095	0.666667	0.5	0.363636	3b	NA	0.0238522
chr1	112103000	112104000	0.727273	0.695652	0.2	0.705882	0.7	0.157895	3b	NA	0.000302367
chr1	112310000	112311000	0.545455	0.363636	0.2	0.615385	0.578947	0.0714286	3b	NA	0.0133862
chr1	112514000	112515000	0.6	0.625	0.3	0.818182	0.833333	0.181818	3b	NA	0.0213968
chr1	112568000	112569000	0.942308	0.825243	0.522936	0.928571	0.859649	0.5	3b	NA	2.87852e-10
chr1	112595000	112596000	0.853333	0.791045	0.367347	0.8	0.761905	0.340426	3b	NA	9.20372e-09
chr1	112700000	112701000	0.777778	0.666667	0.176471	0.75	0.822222	0.357143	3b	NA	0.000558661
chr1	113058000	113059000	0.846154	0.4	0.230769	0.923077	0.666667	0.4375	3b	NA	0.000279919
chr1	113145000	113146000	0.880597	0.898305	0.52809	1	0.810526	0.5	3b	NA	0.000114916
chr1	11331000	11332000	1	0.416667	0.545455	1	0.333333	0.6875	3a	7.51835e-08	0.00800087
chr1	113364000	113365000	0.833333	0.64	0.272727	0.833333	0.647059	0.277778	3b	NA	0.000279755
chr1	113410000	113411000	0.875	0.571429	0.5	1	0.5	0.263158	both	0.0444257	0.000119425
chr1	114161000	114162000	1	0.555556	0.655172	1	0.545455	0.642857	3a	6.92145e-05	0.00255106
chr1	114628000	114629000	1	0.6875	0.5	0.909091	0.6	0.4375	3b	0.0365836	0.000181908
chr1	114895000	114896000	0.833333	0.65	0.48	0.909091	0.846154	0.4375	3b	NA	0.0106967
chr1	115060000	115061000	0.621622	0.681818	0.297872	0.862069	0.68	0.266667	3b	NA	0.00460832
chr1	115340000	115341000	0.8125	0.682927	0.25	0.666667	0.707317	0.157895	3b	NA	2.21967e-05
chr1	115705000	115706000	0.764706	0.576923	0.371429	0.75	0.62069	0.291667	3b	NA	0.0041933
chr1	116082000	116083000	0.833333	0.64	0.384615	0.909091	0.833333	0.5	3b	NA	0.0165621
chr1	116503000	116504000	0.8	0.533333	0.192308	0.5625	0.736842	0.272727	3b	NA	0.00204865
chr1	116697000	116698000	0.772727	0.52381	0.26087	0.666667	0.818182	0.333333	3b	NA	0.0046748
chr1	116721000	116722000	0.6	0.461538	0.153846	1	0.333333	0.347826	3b	NA	0.0386876
chr1	116798000	116799000	0.694444	0.772727	0.465116	0.933333	0.84	0.315789	3b	NA	0.0272709
chr1	116826000	116827000	0.823529	0.714286	0.269231	0.894737	0.611111	0.52381	3b	NA	0.00219221
chr1	116852000	116853000	0.923077	0.8	0.333333	0.75	0.894737	0.428571	3b	NA	0.0121841
chr1	117544000	117545000	0.714286	0.727273	0.4	0.9	0.7	0.333333	3b	NA	0.0360949
chr1	117621000	117622000	0.857143	0.724138	0.28	0.888889	0.685714	0.5	3b	NA	0.000680858
chr1	117761000	117762000	0.8	0.741935	0.363636	0.857143	0.555556	0.454545	3b	NA	0.00279952
chr1	117823000	117824000	0.866667	0.857143	0.416667	1	0.705882	0.611111	3b	NA	0.00355126
chr1	117886000	117887000	1	0.933333	0.375	0.9	1	0.7	3b	NA	0.0216042
chr1	117913000	117914000	0.631579	0.32	0.130435	0.666667	0.666667	0.166667	3b	NA	0.000555362
chr1	117954000	117955000	0.833333	0.777778	0.2	0.941176	0.775	0.4	3b	NA	0.000238931
chr1	117972000	117973000	0.689655	0.157895	0.2	0.708333	0.615385	0.307692	3b	NA	0.00257985
chr1	118108000	118109000	0.6875	0.571429	0.3125	0.894737	0.608696	0.3125	3b	NA	0.00176549
chr1	118109000	118110000	0.842105	0.736842	0.4	0.846154	0.388889	0.1875	3b	NA	2.59168e-05
chr1	118150000	118151000	0.869565	0.862069	0.492063	0.957447	0.852459	0.477273	3b	NA	1.66739e-06
chr1	119025000	119026000	0.947368	0.461538	0.954545	1	0.2	0.769231	3a	8.11372e-06	NA
chr1	119097000	119098000	0.736842	0.444444	0.703704	0.733333	0.2	0.842105	3a	0.0435189	NA
chr1	119388000	119389000	0.551724	0.307692	0.313953	0.727273	0.153846	0.25	3a	0.00858756	0.0152557
chr1	119485000	119486000	0.68	0.125	0.631579	0.666667	0.117647	1	3a	4.32994e-06	NA
chr1	119489000	119490000	0.916667	0.470588	0.625	0.846154	0.416667	0.6	3a	0.00608503	NA
chr1	119842000	119843000	0.8	0.666667	0.2	0.9375	0.818182	0.466667	3b	NA	0.0023612
chr1	120146000	120147000	0.8125	0.08	0.45	0.925926	0.606061	0.357143	3b	NA	8.15719e-05
chr1	120598000	120599000	0.473684	0.0714286	0.373333	0.72093	0	0.448276	3a	1.08377e-05	NA
chr1	120600000	120601000	0.349315	0	0.310811	0.631579	0.0137931	0.161765	3a	0.00223083	NA
chr1	120605000	120606000	0.467742	0	0.449438	0.42029	0.0357143	0.112676	3a	3.11249e-09	NA
chr1	120609000	120610000	0.516129	0.0555556	0.475	0.5	0.12963	0.4	3a	0.000621219	NA
chr1	120644000	120645000	0.422222	0	0.540541	0.588235	0.0714286	0.296296	3a	0.000320989	NA
chr1	120920000	120921000	1	0.8	0.478261	0.805556	0.75	0.4	3b	NA	0.00693599
chr1	121177000	121178000	0.570175	0.0178571	0.535714	0.271605	0	0.318182	3a	0.0214051	NA
chr1	121587000	121588000	0.846154	0.636364	0.28	0.565217	0.714286	0.190476	3b	NA	0.0100551
chr1	121595000	121596000	0.769231	0.5	0.304348	0.666667	0.727273	0.294118	3b	NA	0.017027
chr1	121685000	121686000	0.92	0.5	0.428571	0.777778	0.76	0.322581	3b	NA	0.000107494
chr1	121962000	121963000	0.714286	0.571429	0.166667	0.5	0.52381	0.192308	3b	NA	0.0124861
chr1	121963000	121964000	0.941176	0.777778	0.153846	0.9375	0.7	0.235294	3b	NA	0
chr1	121978000	121979000	0.607143	0.75	0.32	0.904762	0.461538	0.363636	3b	NA	0.0398585
chr1	122127000	122128000	0.6875	0.48	0.172414	0.605263	0.521739	0.318182	3b	NA	0.00291282
chr1	122210000	122211000	0.923077	0.636364	0.461538	0.9	0.8125	0.3	3b	NA	0.00148889
chr1	122291000	122292000	0.888889	0.84375	0.5	0.896552	0.827586	0.454545	3b	NA	0.000411165
chr1	122794000	122795000	0.590909	0.789474	0.291667	0.7	0.588235	0.153846	3b	NA	0.0139207
chr1	122911000	122912000	0.84	0.777778	0.318182	0.909091	0.738095	0.590909	3b	NA	0.0092704
chr1	123354000	123355000	0.769231	0.32	0.25	0.684211	0.533333	0.4	3b	NA	0.0159068
chr1	123846000	123847000	0.75	0.72	0.21875	0.764706	0.916667	0.2	3b	NA	1.45309e-06
chr1	124222000	124223000	0.857143	0.75	0.133333	0.944444	0.777778	0.5	3b	NA	0.000386439
chr1	124364000	124365000	0.857143	0.333333	0.642857	0.944444	0.545455	0.846154	3a	0.0080848	NA
chr1	124548000	124549000	0.875	0.653846	0.423077	0.805556	0.69697	0.375	3b	NA	0.000102897
chr1	124641000	124642000	1	0.842105	0.333333	0.84	0.733333	0.5	3b	NA	0.00252863
chr1	124668000	124669000	0.533333	0.5	0.166667	0.526316	0.809524	0.0769231	3b	NA	0.0152834
chr1	124724000	124725000	0.622222	0.456522	0.225	0.75	0.666667	0.235294	3b	NA	0.000170835
chr1	124761000	124762000	0.875	0.666667	0.333333	0.76	0.92	0.46875	3b	NA	0.00412006
chr1	124824000	124825000	0.823529	0.571429	0.391304	0.875	0.666667	0.333333	3b	NA	0.00128803
chr1	124831000	124832000	0.9375	0.5	0.533333	1	0.923077	0.4	3b	NA	0.000325471
chr1	124937000	124938000	0.785714	0.5	0.217391	0.85	0.846154	0.387097	3b	NA	0.000160001
chr1	125213000	125214000	0.727273	0.606061	0.25	0.666667	0.62963	0.235294	3b	NA	0.00686718
chr1	125349000	125350000	0.807692	0.923077	0.4	0.955556	0.740741	0.48	3b	NA	0.00102915
chr1	125502000	125503000	0.96875	0.774194	0.411765	0.9	0.852941	0.470588	3b	NA	5.53795e-05
chr1	126533000	126534000	0.73913	0.68	0.44	0.916667	0.882353	0.388889	3b	NA	0.0177417
chr1	126747000	126748000	0.818182	0.454545	0.545455	0.928571	0.571429	0.2	3b	NA	0.0133822
chr1	126990000	126991000	0.852941	0.481481	0.818182	1	0.461538	0.826087	3a	0.000994455	NA
chr1	127208000	127209000	0.740741	0.470588	0.71875	0.916667	0.3125	0.684211	3a	0.0231445	NA
chr1	127500000	127501000	0.481928	0.135135	0.337349	0.735294	0.195122	0.282609	3a	0.00790109	NA
chr1	127990000	127991000	0.711538	0.269231	0.649123	0.807692	0.203704	0.564103	3a	2.9966e-07	NA
chr1	128083000	128084000	0.923077	0.6	0.541667	0.875	0.615385	0.166667	3b	NA	0.00607359
chr1	128418000	128419000	0.75	0.655172	0.514286	0.909091	0.730769	0.166667	3b	NA	0.0387507
chr1	128513000	128514000	0.891304	0.80597	0.542857	0.75	0.87234	0.285714	3b	NA	0.02331
chr1	12866000	12867000	0.833333	0.217391	0.576923	0.833333	0.588235	0.619048	3a	0.0392096	NA
chr1	129057000	129058000	0.638889	0.291667	0.0666667	0.583333	0.423077	0.275862	3b	NA	0.00448511
chr1	129128000	129129000	0.846154	0.733333	0.55	0.909091	0.842105	0.285714	3b	NA	0.0117096
chr1	129134000	129135000	0.631579	0.75	0.185185	0.625	0.458333	0.153846	3b	NA	0.000460481
chr1	129417000	129418000	0.904762	0.416667	0.391304	0.8	0.857143	0.4	3b	NA	0.000736332
chr1	129635000	129636000	0.578947	0.434783	0.0526316	0.516129	0.583333	0.2	3b	NA	0.00382515
chr1	129867000	129868000	0.741379	0.780488	0.5	0.857143	0.852941	0.296296	3b	NA	0.0127368
chr1	129915000	129916000	0.590909	0.230769	0.176471	0.636364	0.25	0.230769	3b	NA	0.0214267
chr1	129951000	129952000	0.692308	0.722222	0.208333	0.857143	0.7	0.25	3b	NA	0.000179787
chr1	129959000	129960000	0.9375	0.772727	0.407407	0.695652	0.8	0.4	3b	NA	0.0121497
chr1	130044000	130045000	0.777778	0.466667	0.428571	0.846154	0.6	0.363636	3b	NA	0.0214697
chr1	130131000	130132000	0.526316	0.636364	0.230769	0.764706	0.888889	0.227273	3b	NA	0.0205846
chr1	130486000	130487000	0.65	0.612903	0.189189	0.652174	0.302326	0.272727	3b	NA	0.00190267
chr1	130924000	130925000	0.8	0.565217	0.352941	0.833333	0.705882	0.4	3b	NA	0.00796659
chr1	131087000	131088000	0.647059	0.342857	0.634615	0.794872	0.268657	0.678571	3a	0.000300273	NA
chr1	131600000	131601000	0.591398	0.433735	0.34375	0.820513	0.384058	0.193548	3b	NA	0.0124665
chr1	131964000	131965000	0.685185	0.0909091	0.65	0.7	0.326087	0.818182	3a	0.00133593	NA
chr1	132159000	132160000	0.75	0.285714	0.555556	0.73913	0.153846	0.666667	3a	0.000259624	NA
chr1	132193000	132194000	0.789474	0.461538	0.851852	0.705882	0.208333	0.636364	3a	0.0308878	NA
chr1	132195000	132196000	0.528302	0.0877193	0.53012	0.645833	0.190476	0.462963	3a	1.65329e-05	NA
chr1	132201000	132202000	0.466667	0.151515	0.4	0.636364	0.105263	0.136364	3a	0.00360099	NA
chr1	132206000	132207000	0.703704	0.181818	0.380952	0.857143	0.346154	0.346154	both	0.000725173	0.0100277
chr1	133080000	133081000	0.775	0.3	0.511111	0.636364	0.258065	0.333333	3a	0.000986357	NA
chr1	133146000	133147000	0.648649	0.2	0.25	0.736842	0.294118	0.525	3a	0.00144356	NA
chr1	133267000	133268000	0.6	0.175	0.347826	0.7	0.212121	0.733333	3a	0.0032824	NA
chr1	133340000	133341000	0.85	0.909091	0.15	0.642857	0.8	0.3	3b	NA	0.000300831
chr1	133380000	133381000	0.892857	0.5	0.533333	0.923077	0.352941	0.666667	3a	4.65691e-05	0.0274959
chr1	133388000	133389000	0.785714	0.472222	0.714286	0.808511	0.28125	0.583333	3a	0.000779481	NA
chr1	133468000	133469000	0.54386	0.0689655	0.448276	0.678571	0.16129	0.608696	3a	1.08329e-05	NA
chr1	133543000	133544000	0.65	0.241379	0.367647	0.77193	0.302326	0.677419	3a	8.1555e-05	NA
chr1	133765000	133766000	0.555556	0.375	0.2	0.545455	0.411765	0.0909091	3b	NA	0.0295955
chr1	133819000	133820000	0.631579	0.272727	0.714286	0.888889	0.205882	0.619048	3a	0.000197022	NA
chr1	133889000	133890000	0.735294	0	0.666667	0.590909	0.222222	0.588235	3a	0.00221162	NA
chr1	134042000	134043000	0.454545	0.04	0.777778	0.823529	0.157895	0.588235	3a	0.00594188	NA
chr1	134222000	134223000	0.821429	0.4	0.458333	0.727273	0.333333	0.583333	3a	0.00768594	NA
chr1	134243000	134244000	0.84	0.421053	0.657895	0.821429	0.344828	0.55	3a	0.000452869	NA
chr1	134453000	134454000	0.703704	0.65625	0.190476	0.76	0.590909	0.454545	3b	NA	0.0180954
chr1	134700000	134701000	0.55	0.266667	0.37931	0.727273	0.2	0.666667	3a	0.0354399	NA
chr1	134961000	134962000	0.649123	0.652174	0.204082	0.84375	0.591837	0.136364	3b	NA	2.42786e-06
chr1	135204000	135205000	0.727273	0.315789	0.411765	0.8	0.292683	0.642857	3a	4.15062e-05	NA
chr1	135512000	135513000	0.405405	0.0952381	0.407407	0.666667	0.0869565	0.238095	3a	0.00823492	NA
chr1	135515000	135516000	0.52459	0.139535	0.58	0.772727	0.211538	0.352941	3a	0.00177387	NA
chr1	135553000	135554000	0.711111	0.171429	0.65625	0.857143	0.225806	0.764706	3a	3.24974e-07	NA
chr1	135579000	135580000	0.421053	0.0869565	0.445783	0.466667	0	0.431373	3a	0.000138807	NA
chr1	135580000	135581000	0.776316	0.32	0.615385	0.607843	0.117647	0.531915	3a	0.000469065	NA
chr1	135599000	135600000	0.568182	0.1	0.612903	0.694444	0.315789	0.540541	3a	0.0100492	NA
chr1	136173000	136174000	0.581395	0.131579	0.522727	0.666667	0.266667	0.542857	3a	0.000329973	NA
chr1	136174000	136175000	0.575758	0.166667	0.563636	0.612245	0.134328	0.375	3a	1.32317e-06	NA
chr1	136230000	136231000	0.682927	0.030303	0.483333	0.590909	0	0.451613	3a	0	NA
chr1	136354000	136355000	0.653846	0.631579	0.410256	0.818182	0.588235	0.2	3b	NA	0.0376332
chr1	136560000	136561000	0.880952	0.454545	0.875	1	0.529412	0.804348	3a	0.00734047	NA
chr1	136571000	136572000	0.792453	0.413043	0.65	0.925926	0.434783	0.575342	3a	0.000110949	NA
chr1	136587000	136588000	0.902439	0.461538	0.769231	1	0.6	0.92	3a	0.00236342	NA
chr1	136670000	136671000	0.554348	0.238095	0.595238	0.8	0.213115	0.333333	3a	0.00333694	NA
chr1	136672000	136673000	0.8	0.315789	0.836735	0.95	0.5	0.625	3a	0.00198335	NA
chr1	136673000	136674000	0.678571	0.421053	0.645833	0.842105	0.111111	0.785714	3a	0.00960858	NA
chr1	136674000	136675000	0.730337	0.122449	0.590909	0.764706	0.114754	0.625	3a	0	NA
chr1	136726000	136727000	0.538462	0.263158	0.6	0.8	0.0714286	0.333333	3a	0.0158485	NA
chr1	136728000	136729000	0.642857	0.272727	0.613636	0.76	0.217391	0.545455	3a	0.00103201	NA
chr1	136944000	136945000	0.75	0.382353	0.714286	0.761905	0.195652	0.709677	3a	0.000443068	NA
chr1	136957000	136958000	0.617647	0.227273	0.413793	0.818182	0.176471	0.4	3a	0.000561848	NA
chr1	137013000	137014000	0.709091	0.521739	0.397727	0.846154	0.482759	0.266667	3b	NA	0.00187038
chr1	13706000	13707000	0.538462	0.142857	0.695652	0.705882	0.2	0.363636	3a	0.00966041	NA
chr1	137285000	137286000	0.76	0.586207	0.21875	0.709677	0.73913	0.333333	3b	NA	0.000306429
chr1	138046000	138047000	0.8125	0.263158	0.777778	0.869565	0.5	0.818182	3a	0.00312751	NA
chr1	138133000	138134000	0.909091	0.9375	0.473684	0.75	0.833333	0.307692	3b	NA	0.0212579
chr1	138499000	138500000	0.683333	0.166667	0.558824	0.804348	0.318182	0.666667	3a	8.57072e-06	NA
chr1	139209000	139210000	0.6	0.21875	0.6	0.533333	0	0.157895	3a	0.0310402	NA
chr1	142467000	142468000	0.9375	0.6875	0.444444	0.916667	0.785714	0.6	3b	NA	0.00641473
chr1	142479000	142480000	0.8	0.82	0.327273	0.833333	0.75	0.489362	3b	NA	0.000200079
chr1	142578000	142579000	0.8	0.529412	0.3	0.782609	0.846154	0.238095	3b	NA	0.000123638
chr1	143045000	143046000	0.923077	0.9	0.513514	0.933333	0.958333	0.461538	3b	NA	0.000850688
chr1	14307000	14308000	0.62069	0.181818	0.6	0.4	0.037037	0.7	3a	0.00569657	NA
chr1	143335000	143336000	0.789474	0.677419	0.25	0.714286	0.884615	0.212121	3b	NA	5.47991e-05
chr1	144093000	144094000	0.857143	0.542857	0.409091	0.675676	0.7	0.307692	3b	NA	0.0166015
chr1	144128000	144129000	0.809524	0.68	0.333333	0.857143	0.72	0.25	3b	NA	5.43269e-06
chr1	14503000	14504000	0.396552	0.0454545	0.44186	0.777778	0.136364	0.529412	3a	0.0414879	NA
chr1	14508000	14509000	0.625	0.0588235	0.493827	0.583333	0.0566038	0.346939	3a	0	NA
chr1	145440000	145441000	0.941176	0.583333	0.611111	0.923077	0.827586	0.421053	3b	NA	0.00372362
chr1	145695000	145696000	0.75	0.769231	0.363636	0.909091	0.692308	0.4	3b	NA	0.0107958
chr1	146160000	146161000	0.9375	0.666667	0.4	0.8	0.782609	0.533333	3b	NA	0.0109905
chr1	146482000	146483000	0.866667	0.85	0.307692	0.7	0.857143	0.4	3b	NA	0.017564
chr1	146659000	146660000	0.8	0.181818	0.458333	0.833333	0.307692	0.375	both	2.0359e-05	0.00660816
chr1	147105000	147106000	0.851852	0.793103	0.581395	0.961538	0.730769	0.428571	3b	NA	0.00518685
chr1	147532000	147533000	0.75	0.666667	0.142857	0.5625	0.677419	0.263158	3b	NA	0.0125331
chr1	147936000	147937000	0.772727	0.75	0.235294	0.909091	0.9	0.518519	3b	NA	0.0126316
chr1	148959000	148960000	0.8	0.5	0.235294	0.636364	0.642857	0.307692	3b	NA	0.0203976
chr1	149277000	149278000	0.772727	0.8125	0.428571	0.789474	0.8	0.3125	3b	NA	0.0141816
chr1	149286000	149287000	1	0.789474	0.454545	0.904762	0.888889	0.642857	3b	NA	0.0250015
chr1	149485000	149486000	0.615385	0.823529	0.315789	0.866667	0.818182	0.227273	3b	NA	0.0039924
chr1	149561000	149562000	0.846154	0.733333	0.294118	0.791667	0.909091	0.413793	3b	NA	0.00218899
chr1	149666000	149667000	0.878788	0.916667	0.45	0.875	0.736842	0.428571	3b	NA	0.00052837
chr1	150106000	150107000	1	0.857143	0.586207	0.875	0.90625	0.421053	3b	NA	0.00139045
chr1	150245000	150246000	0.882353	0.740741	0.424242	0.944444	0.869565	0.565217	3b	NA	0.000653691
chr1	151339000	151340000	0.823529	0.6	0.770833	1	0.368421	0.888889	3a	0.0262958	NA
chr1	151382000	151383000	0.947368	1	0.68	0.9375	0.941176	0.285714	3b	NA	0.0310499
chr1	152314000	152315000	0.826087	0.888889	0.25	0.916667	0.885714	0.6	3b	NA	0.0324901
chr1	152969000	152970000	0.694444	0.625	0.37037	0.882353	0.59375	0.1875	3b	NA	0.0020319
chr1	153031000	153032000	0.771429	0.194444	0.431818	0.716667	0.27907	0.388889	3a	3.60583e-07	0.0171582
chr1	15304000	15305000	0.714286	0.482759	0.2	0.678571	0.608696	0.3125	3b	NA	0.00114169
chr1	153093000	153094000	0.822222	0.157895	0.5	0.695652	0.125	0.413793	3a	1.34554e-12	0.0300632
chr1	153729000	153730000	0.777778	0.272727	0.863636	1	0.538462	0.764706	3a	0.0324813	NA
chr1	153737000	153738000	0.421875	0.0416667	0.6	0.608696	0.172414	0.551724	3a	0.00775624	NA
chr1	153795000	153796000	0.818182	0.615385	0.363636	0.7	0.695652	0.26087	3b	NA	0.00899665
chr1	154054000	154055000	0.823529	0.684211	0.266667	0.733333	0.681818	0.416667	3b	NA	0.0120273
chr1	154062000	154063000	0.916667	0.666667	0.580645	0.90625	0.857143	0.413793	3b	NA	0.000613815
chr1	154066000	154067000	0.622222	0.303571	0.4	0.73913	0.193548	0.541667	3a	0.00139317	NA
chr1	154332000	154333000	0.9	0.714286	0.357143	1	1	0.384615	3b	NA	8.57417e-06
chr1	154363000	154364000	0.535714	0.731707	0.225	0.612903	0.953488	0	3b	NA	0.00412718
chr1	154416000	154417000	0.607843	0.140351	0.351852	0.837838	0.338983	0.269231	both	0.00430447	0.00595795
chr1	154482000	154483000	0.75	0.416667	0.1	0.5	0.666667	0.142857	3b	NA	0.00491318
chr1	154676000	154677000	0.833333	0.428571	0.547619	0.869565	0.375	0.464286	3a	0.000237755	0.0102939
chr1	154722000	154723000	0.794872	0.59375	0.362319	0.684211	0.6875	0.285714	3b	NA	0.000521826
chr1	154780000	154781000	0.714286	0.363636	0.571429	0.827586	0.325	0.378378	3a	0.00081962	NA
chr1	154939000	154940000	0.923077	0.6875	0.321429	0.75	0.85	0.333333	3b	NA	3.34158e-05
chr1	155026000	155027000	0.782609	0.357143	0.625	0.758621	0.318182	0.62963	3a	3.90586e-05	NA
chr1	155058000	155059000	0.666667	0.318182	0.777778	0.866667	0.407407	0.647059	3a	0.0323307	NA
chr1	155069000	155070000	0.692308	0.243243	0.540373	0.685714	0.25	0.459016	3a	7.03242e-08	NA
chr1	155073000	155074000	0.671429	0.121212	0.738095	0.580645	0.0666667	0.636364	3a	3.79283e-11	NA
chr1	155074000	155075000	0.483333	0.181818	0.625	0.716667	0.16	0.685714	3a	0.00261993	NA
chr1	155077000	155078000	0.52	0.115385	0.580645	0.666667	0.153846	0.714286	3a	0.000996992	NA
chr1	155078000	155079000	0.847458	0.183673	0.75	0.727273	0.463415	0.737705	3a	0.0160009	NA
chr1	155085000	155086000	0.566265	0.0983607	0.605263	0.583333	0.0215054	0.488889	3a	0	NA
chr1	155086000	155087000	0.553846	0.0217391	0.608108	0.592593	0	0.5	3a	0	NA
chr1	155111000	155112000	0.625	0	0.581818	0.586207	0.075	0.724138	3a	1.37759e-10	NA
chr1	155574000	155575000	0.755556	0.5	0.658537	0.869565	0.25	0.851852	3a	0.0126237	NA
chr1	156302000	156303000	0.74026	0.8	0.236842	0.62	0.772727	0.238095	3b	NA	3.01964e-06
chr1	156340000	156341000	0.882353	0.642857	0.470588	0.9375	0.727273	0.5	3b	NA	0.00486641
chr1	156676000	156677000	0.59322	0.289474	0.206897	0.756757	0.507937	0.289474	3b	NA	0.000401687
chr1	156757000	156758000	0.826087	0.314286	0.56	0.642857	0.304348	0.769231	3a	0.00480137	NA
chr1	157418000	157419000	0.826087	0.428571	0.411765	0.8	0.321429	0.586207	3a	0.000361168	0.0313622
chr1	157805000	157806000	0.939394	0.366667	0.538462	0.772727	0.375	0.5	3a	0.000175445	0.015036
chr1	157967000	157968000	0.96	0.681818	0.555556	0.882353	0.75	0.473684	3b	NA	0.00131246
chr1	158295000	158296000	0.681818	0.153846	0.407895	0.721519	0.338235	0.473684	3a	0.000128536	0.0156069
chr1	158661000	158662000	0.7	0.4	0.611111	0.923077	0.411765	0.636364	3a	0.0363757	NA
chr1	158727000	158728000	0.75	0.222222	0.363636	0.619048	0.181818	0.538462	3a	0.00813491	NA
chr1	158913000	158914000	0.6	0.551724	0.0769231	0.782609	0.666667	0.269231	3b	NA	0.000248235
chr1	158947000	158948000	1	0.833333	0.571429	0.916667	0.782609	0.454545	3b	NA	0.00399886
chr1	159149000	159150000	0.741935	0.354839	0.378378	0.705882	0.290323	0.4375	3a	0.0020065	0.0218674
chr1	159390000	159391000	0.622951	0.166667	0.309859	0.714286	0.346939	0.833333	3a	0.00570628	NA
chr1	160194000	160195000	0.8	0.5	0.301887	0.533333	0.190476	0.227273	3b	NA	0.00522977
chr1	160476000	160477000	0.944444	0.833333	0.25	0.904762	0.875	0.533333	3b	NA	0.000634665
chr1	160484000	160485000	0.9375	0.73913	0.518519	0.954545	0.870968	0.375	3b	NA	1.11629e-05
chr1	160839000	160840000	0.833333	0.333333	0.560976	0.882353	0.558824	0.333333	both	0.0161086	0.0127016
chr1	160903000	160904000	0.772727	0.05	0.588235	0.6875	0.366667	0.6	3a	0.0207061	NA
chr1	161148000	161149000	0.875	1	0.391304	0.928571	0.909091	0.6	3b	NA	0.00575269
chr1	161252000	161253000	0.862745	0.45	0.7625	0.912281	0.504348	0.777778	3a	1.13592e-06	NA
chr1	161713000	161714000	0.805556	0.340909	0.575758	0.9375	0.767857	0.227273	3b	NA	0.0384432
chr1	162036000	162037000	0.723404	0.333333	0.480519	0.666667	0.130435	0.0555556	3a	0.00096263	NA
chr1	162127000	162128000	0.794872	0.463415	0.594595	0.742857	0.166667	0.541667	3a	0.0167716	NA
chr1	162172000	162173000	0.755556	0.326087	0.652174	1	0	0.444444	3a	0.000582745	NA
chr1	162384000	162385000	0.761905	0.772727	0.333333	0.714286	0.538462	0.214286	3b	NA	0.00399324
chr1	162429000	162430000	0.7	0.65	0.291667	0.692308	0.826087	0.25	3b	NA	0.00858229
chr1	162886000	162887000	0.88	0.840909	0.295455	0.724138	0.741935	0.5	3b	NA	0.00289291
chr1	16295000	16296000	0.642857	0.194444	0.486486	0.545455	0.0857143	0.4	3a	0.000145954	NA
chr1	163045000	163046000	0.764706	0.72	0.2	0.636364	0.652174	0.333333	3b	NA	0.00519188
chr1	163152000	163153000	0.689655	0.122807	0.61039	0.540541	0.191489	0.533333	3a	5.18258e-06	NA
chr1	16330000	16331000	0.947368	0.666667	0.55	0.769231	0.857143	0.363636	3b	NA	0.0275911
chr1	163307000	163308000	0.404255	0.0909091	0.323529	0.583333	0	0.423729	3a	0.00220547	NA
chr1	163640000	163641000	0.906977	0.444444	0.983333	1	0.54	0.88	3a	1.58728e-05	NA
chr1	163751000	163752000	0.730769	0.590909	0.392857	0.75	0.777778	0.25	3b	NA	0.0118755
chr1	164086000	164087000	0.703704	0.8	0.35	0.769231	0.64	0.285714	3b	NA	0.00388625
chr1	164184000	164185000	0.508772	0.472222	0.152542	0.651163	0.375	0.19697	3b	NA	0.00017984
chr1	164749000	164750000	0.692308	0.571429	0.214286	0.9375	0.85	0.4	3b	NA	0.00288667
chr1	165653000	165654000	0.698413	0.409091	0.317073	0.566038	0.293103	0.0909091	3b	NA	0.0074223
chr1	165701000	165702000	0.515152	0.25	0.608696	0.736842	0.137931	0.464286	3a	0.00924589	NA
chr1	165842000	165843000	0.735849	0.236842	0.794872	0.863636	0.222222	0.857143	3a	1.64046e-08	NA
chr1	165882000	165883000	0.857143	0.342857	0.5625	0.875	0.409091	0.392857	3a	1.28964e-05	0.00422489
chr1	166226000	166227000	0.75	0.6	0.272727	0.866667	0.5	0.142857	3b	NA	3.50975e-05
chr1	166531000	166532000	0.73913	0.909091	0.26087	0.71875	0.6875	0.346154	3b	NA	0.00202783
chr1	166547000	166548000	0.588235	0.5625	0.27027	0.769231	0.782609	0.26087	3b	NA	0.0131574
chr1	166629000	166630000	0.777778	0.548387	0.0588235	0.521739	0.818182	0.363636	3b	NA	0.0318755
chr1	167138000	167139000	0.730769	0.55	0.357143	0.896552	0.529412	0.409091	3b	NA	0.00570139
chr1	167307000	167308000	0.711111	0.347826	0.76	0.923077	0.45098	0.684211	3a	0.0158235	NA
chr1	16750000	16751000	0.88	0.806452	0.354839	0.727273	0.790698	0.444444	3b	NA	0.00278067
chr1	167678000	167679000	0.9	0.75	0.15	0.571429	0.625	0.375	3b	NA	0.0401002
chr1	167686000	167687000	0.684211	0.375	0.36	0.727273	0.421053	0.0833333	3b	NA	0.0171014
chr1	16793000	16794000	0.846154	0.333333	0.755102	0.916667	0.48	0.611111	3a	0.00313621	NA
chr1	168213000	168214000	0.791667	0.387097	0.711538	0.780488	0.176471	0.540541	3a	0.000105051	NA
chr1	168335000	168336000	0.826087	0.321429	0.645161	0.96875	0.588235	0.473684	3a	0.00430447	0.0395952
chr1	168384000	168385000	0.553191	0.0892857	0.4	0.8	0.129032	0.380952	3a	5.73302e-06	NA
chr1	168406000	168407000	0.631579	0.106061	0.507246	0.447059	0.170213	0.441176	3a	0.00108942	NA
chr1	168768000	168769000	1	0.666667	0.307692	0.933333	0.944444	0.5	3b	NA	9.5941e-05
chr1	169630000	169631000	0.8	0.619048	0.0714286	0.666667	0.52	0.3	3b	NA	0.000922511
chr1	169918000	169919000	0.55	0.25	0.481481	0.736842	0.2	0.25	3a	0.0280778	NA
chr1	169940000	169941000	0.642857	0.608696	0.0952381	0.75	0.6	0.3	3b	NA	0.000867117
chr1	170477000	170478000	0.576923	0.117647	0.583333	0.5	0	0.533333	3a	0.000539445	NA
chr1	170513000	170514000	0.686567	0.216216	0.396825	0.805556	0.271186	0.472222	3a	9.17126e-07	0.0149498
chr1	170514000	170515000	0.626866	0.180556	0.595745	0.852941	0.289474	0.309524	3a	0.000308482	NA
chr1	170843000	170844000	0.764706	0.0454545	0.413793	0.548387	0.0833333	0.333333	3a	5.52824e-08	NA
chr1	170869000	170870000	0.76	0.72973	0.166667	0.7	0.577778	0.419355	3b	NA	0.0108126
chr1	171488000	171489000	1	0.926829	0.575	0.909091	1	0.444444	3b	NA	5.58504e-05
chr1	171825000	171826000	0.647059	0.555556	0.371429	0.708333	0.52381	0.0952381	3b	NA	0.0229282
chr1	171892000	171893000	0.7	0.8	0.375	0.925	0.692308	0.315789	3b	NA	0.000999306
chr1	172022000	172023000	0.804348	0.37037	0.6	0.833333	0.344828	0.428571	3a	0.000135495	NA
chr1	172024000	172025000	0.666667	0.0625	0.769231	0.714286	0.166667	0.44	3a	3.33565e-07	NA
chr1	172028000	172029000	0.58209	0.134831	0.602041	0.59322	0.152941	0.75	3a	8.89317e-09	NA
chr1	172143000	172144000	0.75	0.333333	0.411765	0.545455	0.111111	0.545455	3a	0.0468677	NA
chr1	172274000	172275000	0.512195	0.228571	0.407407	0.785714	0.209302	0.290323	3a	0.0142378	NA
chr1	172300000	172301000	0.653061	0.242424	0.692308	0.882353	0.275	0.552632	3a	0.000271149	NA
chr1	172304000	172305000	0.635294	0.3125	0.6	0.829268	0.226804	0.769231	3a	0.000185909	NA
chr1	172318000	172319000	0.701863	0.195122	0.578571	0.690476	0.279762	0.65625	3a	4.21547e-10	NA
chr1	172338000	172339000	0.78125	0.565217	0.446809	0.697674	0.333333	0.1	3b	NA	0.0471656
chr1	172399000	172400000	0.878049	0.45	0.76	0.923077	0.5	0.846154	3a	0.00564591	NA
chr1	172545000	172546000	0.883721	0.788732	0.316129	0.850746	0.835052	0.35	3b	NA	0
chr1	172597000	172598000	0.769231	0.6	0.538462	0.857143	0.75	0.2	3b	NA	0.0409099
chr1	172924000	172925000	0.736842	0.583333	0.25	0.888889	0.705882	0.545455	3b	NA	0.0306144
chr1	173075000	173076000	0.785714	0.294118	0.0625	0.615385	0.541667	0.333333	3b	NA	0.00492787
chr1	173096000	173097000	0.578947	0.636364	0.266667	0.75	0.5	0.166667	3b	NA	0.0209473
chr1	173106000	173107000	0.857143	0.625	0.344828	0.83871	0.647059	0.459459	3b	NA	0.000240441
chr1	173218000	173219000	0.916667	0.428571	0.511111	0.9	0.863636	0.5	3b	NA	0.000734385
chr1	173247000	173248000	0.631579	0.538462	0.315789	0.6875	0.533333	0.125	3b	NA	0.00465954
chr1	173695000	173696000	0.966667	0.772727	0.366667	1	0.722222	0.555556	3b	0.0446482	1.62989e-06
chr1	174254000	174255000	0.793103	0.6	0.385714	0.916667	0.705882	0.210526	3b	NA	2.88261e-05
chr1	174470000	174471000	0.611111	0.130435	0.296296	0.538462	0.142857	0.272727	3a	0.00612022	NA
chr1	174539000	174540000	1	0.470588	0.52381	0.894737	0.846154	0.428571	3b	NA	0.00128415
chr1	175372000	175373000	0.8	0.615385	0.222222	0.75	0.655172	0.47619	3b	NA	0.0296007
chr1	175588000	175589000	0.962963	0.863636	0.666667	0.888889	0.941176	0.307692	3b	NA	0.0242151
chr1	176315000	176316000	0.954545	0.666667	0.545455	1	0.785714	0.291667	3b	NA	8.29557e-06
chr1	176998000	176999000	0.805825	0.169231	0.843373	0.789474	0.301887	0.755319	3a	2.51272e-10	NA
chr1	177150000	177151000	0.574468	0.0333333	0.346939	0.526316	0	0.285714	3a	8.73417e-09	NA
chr1	177445000	177446000	0.707317	0.333333	0.5	0.928571	0.263158	0.0833333	both	0.00185296	0.036579
chr1	177447000	177448000	0.576159	0.0977444	0.703226	0.724138	0.284314	0.6	3a	0.00148248	NA
chr1	177496000	177497000	1	0.392857	0.71875	0.882353	0.542857	0.8	3a	5.03105e-05	NA
chr1	177565000	177566000	0.903226	0.733333	0.3125	0.6875	0.793103	0.181818	3b	NA	0.000261902
chr1	177849000	177850000	0.461538	0.0588235	0.5625	0.7	0.166667	0.636364	3a	0.0149806	NA
chr1	177884000	177885000	0.619048	0.5	0.333333	0.75	0.416667	0.225806	3b	NA	0.00332064
chr1	178317000	178318000	0.555556	0.4	0.0535714	0.541667	0.536232	0.181818	3b	NA	5.01409e-05
chr1	178512000	178513000	0.689655	0.4	0.277778	0.727273	0.5625	0.25	3b	NA	0.00248585
chr1	178532000	178533000	0.87931	0.407407	0.622642	0.666667	0.292683	0.666667	3a	0.00465986	NA
chr1	178553000	178554000	0.682927	0.185714	0.531646	0.625	0.291667	0.527778	3a	8.7108e-05	NA
chr1	178571000	178572000	0.870968	0.375	0.7	1	0.423077	0.722222	3a	5.32619e-07	NA
chr1	178638000	178639000	0.708333	0.214286	0.611111	0.733333	0.407407	0.533333	3a	0.0149809	NA
chr1	178639000	178640000	0.852941	0.28	0.796296	0.769231	0.441176	0.88	3a	0.00060876	NA
chr1	178917000	178918000	0.814208	0.294118	0.64	0.838235	0.310811	0.506024	3a	0	0.0180774
chr1	179455000	179456000	0.555556	0.232143	0.568182	0.729167	0.22807	0.533333	3a	0.000461022	NA
chr1	179904000	179905000	0.956522	0.916667	0.472	0.893162	0.923077	0.536082	3b	NA	4.07304e-10
chr1	180270000	180271000	0.933333	0.538462	0.444444	0.8	0.793103	0.333333	3b	NA	0.00185432
chr1	180333000	180334000	0.583333	0.26087	0.555556	0.759259	0.275	0.473684	3a	0.0023896	NA
chr1	180421000	180422000	0.663793	0.218391	0.40404	0.661538	0.22314	0.42735	3a	1.13814e-09	0.0105932
chr1	180549000	180550000	0.566038	0.191489	0.5	0.761905	0.207547	0.37037	3a	0.000326304	NA
chr1	180553000	180554000	0.888889	0.764706	0.516129	0.785714	0.8	0.153846	3b	NA	0.0184244
chr1	180647000	180648000	0.730769	0.347826	0.5	0.842105	0.409091	0.5	3a	0.00997231	NA
chr1	180796000	180797000	0.789474	0.842105	0.142857	0.909091	0.8	0.571429	3b	NA	0.0354317
chr1	180872000	180873000	0.804348	0.8	0.396552	0.742857	0.714286	0.339286	3b	NA	6.76963e-05
chr1	180890000	180891000	0.78	0.0606061	0.533333	0.727273	0.0153846	0.446429	3a	0	0.0374925
chr1	181077000	181078000	0.5625	0.576923	0.222222	0.769231	0.555556	0.296296	3b	NA	0.0195395
chr1	181090000	181091000	0.75	0.644444	0.42	0.888889	0.904762	0.40625	3b	NA	0.000558661
chr1	181170000	181171000	0.769231	0.692308	0.35	1	0.716216	0.428571	3b	NA	0.00438851
chr1	181791000	181792000	0.913043	0.36	0.552632	0.764706	0.5	0.571429	3a	0.00455832	NA
chr1	182086000	182087000	0.651163	0.117647	0.608696	0.576923	0.30303	0.611111	3a	0.00285102	NA
chr1	182719000	182720000	0.827586	0.542857	0.777778	0.8	0.266667	0.9375	3a	0.0385232	NA
chr1	183191000	183192000	0.740741	0.136364	0.755102	0.75	0.40625	0.896552	3a	0.00931633	NA
chr1	183384000	183385000	0.764706	0.444444	0.352941	1	0.5	0.454545	both	0.0388208	0.00580526
chr1	184203000	184204000	0.705882	0.866667	0.190476	0.733333	0.363636	0.166667	3b	NA	0.000196508
chr1	184329000	184330000	0.789474	0.416667	0.5	0.941176	0.37037	0.6875	3a	0.000251074	NA
chr1	184449000	184450000	0.6875	0.116279	0.82	0.777778	0.223684	0.382353	3a	1.26607e-09	NA
chr1	184494000	184495000	0.625	0.130435	0.516129	0.642857	0.2	0.625	3a	0.000778581	NA
chr1	184725000	184726000	0.520833	0.0333333	0.573034	0.916667	0	0.342857	3a	0.000594054	NA
chr1	184726000	184727000	0.6	0	0.609756	0.6	0.16	0.653846	3a	0.000271149	NA
chr1	184727000	184728000	0.418719	0	0.571429	0.587879	0.0328947	0.4375	3a	3.10275e-07	NA
chr1	184729000	184730000	0.493976	0	0.373134	0.475	0.0724638	0.382353	3a	1.87224e-07	NA
chr1	184730000	184731000	0.724138	0	0.637931	0.611111	0.04	0.105263	3a	0	NA
chr1	184735000	184736000	0.509804	0	0.505618	0.396825	0.0138889	0.402439	3a	1.66781e-10	NA
chr1	184736000	184737000	0.55	0.166667	0.764706	0.9	0	0.555556	3a	0.000481218	NA
chr1	184786000	184787000	0.882353	0.619048	0.233333	0.6	0.555556	0.4	3b	NA	0.0201367
chr1	184822000	184823000	0.869565	0.387755	0.522388	0.769231	0.419355	0.560976	3a	0.000203002	0.0331873
chr1	184936000	184937000	0.578947	0.225806	0.866667	0.88	0.4	0.45	3a	0.0299227	NA
chr1	185031000	185032000	0.673684	0.114035	0.0952381	0.556364	0.181347	0.264151	both	1.94822e-08	0.000308825
chr1	185480000	185481000	0.851852	0.307692	0.772727	0.795455	0.473684	0.90625	3a	0.00138016	NA
chr1	186223000	186224000	0.540541	0.131579	0.581395	0.565217	0.0857143	0.454545	3a	5.76395e-05	NA
chr1	186224000	186225000	0.8	0.233333	0.742857	0.875	0.466667	0.363636	3a	0.00154735	NA
chr1	186338000	186339000	0.903226	0.318182	0.613636	0.8	0.540541	0.916667	3a	0.00465442	NA
chr1	186808000	186809000	0.622642	0.453488	0.291667	0.733333	0.611111	0.263158	3b	NA	0.000615623
chr1	187531000	187532000	0.833333	0.911765	0.47619	1	0.666667	0.47619	3b	NA	0.00332504
chr1	187612000	187613000	0.5	0.25	0.333333	0.75	0.1	0.333333	3a	0.0197575	NA
chr1	187653000	187654000	0.705882	0.216216	0.666667	0.594595	0.208333	0.513514	3a	2.78838e-05	NA
chr1	187975000	187976000	0.836735	0.351852	0.723684	0.885246	0.421875	0.9	3a	8.89317e-09	NA
chr1	188659000	188660000	0.636364	0.217391	0.416667	0.714286	0.157895	0.3	3a	0.000311155	NA
chr1	189025000	189026000	0.714286	0.608696	0.380952	0.894737	0.684211	0.384615	3b	NA	0.0121915
chr1	189545000	189546000	0.869565	0.8	0.382979	0.869565	0.526316	0.511628	3b	NA	0.000206076
chr1	189914000	189915000	0.754902	0.352941	0.554455	0.766667	0.362637	0.571429	3a	3.64983e-07	NA
chr1	190563000	190564000	0.701493	0.24	0.213115	0.511628	0.52459	0.177778	3b	NA	0.000513282
chr1	19056000	19057000	0.8	0.75	0.225806	0.916667	0.551724	0.461538	3b	NA	0.000182865
chr1	19085000	19086000	0.777778	0.485714	0.269231	1	0.571429	0.277778	3b	NA	1.956e-05
chr1	191181000	191182000	0.772727	0.625	0.173913	0.782609	0.586207	0.285714	3b	NA	5.96323e-06
chr1	191786000	191787000	0.766667	0.705882	0.2	0.705882	0.695652	0.393939	3b	NA	0.00220195
chr1	192584000	192585000	0.75	0.586207	0.3125	0.947368	0.551724	0.52381	3b	NA	0.0186227
chr1	192791000	192792000	0.714286	0.266667	0.454545	0.722222	0.210526	0.869565	3a	0.000648875	NA
chr1	192797000	192798000	0.846154	0.5625	0.764706	0.928571	0.375	1	3a	0.00660701	NA
chr1	192830000	192831000	0.653846	0.136364	0.64	0.625	0.15	0.538462	3a	2.95832e-05	NA
chr1	192833000	192834000	0.540984	0.134615	0.589474	0.675	0.225352	0.535714	3a	0.000129008	NA
chr1	192881000	192882000	1	0.407407	0.87234	0.815789	0.5	0.518519	3a	0.00364092	NA
chr1	19313000	19314000	0.818182	0.56	0.5	0.9375	0.727273	0.307692	3b	NA	0.00295721
chr1	193169000	193170000	0.758065	0.952381	0.52381	0.952381	0.816327	0.277778	3b	NA	0.018039
chr1	193374000	193375000	0.909091	0.7	0.362069	0.862069	0.787879	0.352941	3b	NA	1.22297e-07
chr1	193813000	193814000	0.75	0.538462	0.3125	0.583333	0.6	0.157895	3b	NA	0.00744876
chr1	193817000	193818000	0.705882	0.625	0.173913	0.636364	0.761905	0.318182	3b	NA	0.0102934
chr1	193961000	193962000	0.833333	0.565217	0.235294	0.707317	0.793103	0.36	3b	NA	0.00246735
chr1	194652000	194653000	0.909091	0.4	0.8	0.833333	0.4375	0.7	3a	0.0168061	NA
chr1	195162000	195163000	0.885246	0.793651	0.541667	0.822222	0.505618	0.361702	3b	NA	0.000547513
chr1	195213000	195214000	0.695652	0.580645	0.210526	0.5	0.848485	0	3b	NA	0.0223847
chr1	195259000	195260000	1	0.65625	0.6	1	0.933333	0.458333	3b	NA	3.93188e-06
chr1	195290000	195291000	0.642857	0.3125	0.16	0.6	0.65	0.0909091	3b	NA	0.00297695
chr1	195300000	195301000	0.793103	0.945946	0.372881	0.9	0.893617	0.516129	3b	NA	0.000370123
chr1	195301000	195302000	0.677419	0.764706	0.117647	0.8	0.677419	0.428571	3b	NA	0.0108755
chr1	195303000	195304000	0.571429	0.513514	0.138889	0.65	0.4	0.125	3b	NA	5.82424e-05
chr1	195306000	195307000	0.76	0.578947	0.428571	0.9	0.703704	0.357143	3b	NA	0.00602092
chr1	195334000	195335000	0.76	0.5	0.222222	0.657143	0.65625	0.128205	3b	NA	1.44839e-06
chr1	195355000	195356000	0.75	0.848485	0.4	0.76	0.911765	0.285714	3b	NA	0.00851979
chr1	195356000	195357000	0.866667	0.818182	0.566667	0.904762	0.65	0.235294	3b	NA	0.00965461
chr1	195357000	195358000	0.87234	0.759259	0.428571	0.859649	0.817734	0.483333	3b	NA	2.02633e-08
chr1	20099000	20100000	0.692308	0.363636	0.428571	1	0.6	0.4	3b	NA	0.0485422
chr1	20147000	20148000	0.75	0.75	0.3125	0.689655	0.695652	0.28	3b	NA	0.00806733
chr1	20338000	20339000	0.8	0.333333	0.52381	0.95	0.482759	0.375	both	0.00115879	0.00242609
chr1	20420000	20421000	0.916667	0.8	0.05	0.857143	0.6875	0.266667	3b	NA	2.31634e-10
chr1	20523000	20524000	0.931034	0.833333	0.4375	1	0.842105	0.647059	3b	NA	0.00476002
chr1	21494000	21495000	0.933333	0.782609	0.35	0.818182	0.88	0.2	3b	NA	8.3197e-06
chr1	21500000	21501000	0.5	0.85	0.181818	0.636364	0.5	0	3b	NA	0.0087152
chr1	21582000	21583000	0.916667	1	0.506494	0.947368	0.928571	0.416667	3b	NA	3.059e-05
chr1	21615000	21616000	0.833333	0.368421	0.733333	0.8	0.461538	0.538462	3a	0.0391451	NA
chr1	21694000	21695000	0.83871	0.578947	0.527778	0.888889	0.285714	0.684211	3a	0.0242652	NA
chr1	22084000	22085000	0.8	0.6	0.384615	0.923077	0.8	0.363636	3b	NA	0.00502021
chr1	22397000	22398000	0.575758	0.40625	0.176471	0.684211	0.47619	0.210526	3b	NA	0.00387097
chr1	22576000	22577000	0.9	0.730769	0.421053	0.842105	0.85	0.322581	3b	NA	0.000182465
chr1	22661000	22662000	0.923077	0.666667	0.384615	0.947368	0.761905	0.230769	3b	NA	1.37219e-06
chr1	22724000	22725000	1	0.777778	0.545455	0.875	0.761905	0.428571	3b	NA	0.00174636
chr1	22734000	22735000	0.823529	0.652174	0.5	1	0.823529	0.5	3b	NA	0.0213649
chr1	23216000	23217000	1	0.764706	0.631579	0.916667	0.833333	0.416667	3b	NA	0.00681489
chr1	23323000	23324000	0.84375	0.666667	0.473684	0.787234	0.779661	0.314607	3b	NA	6.27243e-05
chr1	24121000	24122000	0.73913	0.666667	0.3	0.928571	0.56	0.0769231	3b	NA	1.34252e-05
chr1	24434000	24435000	0.941176	0.863636	0.676471	0.93617	0.68	0.357143	3b	NA	0.0117562
chr1	24595000	24596000	0.982609	0.935484	0.5	0.953488	0.834951	0.580247	3b	NA	9.16384e-10
chr1	25794000	25795000	0.869565	0.736842	0.375	0.888889	0.8	0.458333	3b	NA	0.000814923
chr1	25933000	25934000	0.708333	0.577778	0.305556	0.826087	0.685185	0.244444	3b	NA	1.54004e-06
chr1	26378000	26379000	0.818182	0.588235	0.304348	0.909091	0.761905	0.416667	3b	NA	0.000803578
chr1	26452000	26453000	0.766667	0.769231	0.291667	0.942857	0.9	0.409091	3b	NA	0.000170589
chr1	26457000	26458000	0.833333	0.434783	0.2	0.875	0.73913	0.3125	3b	NA	1.21906e-05
chr1	26535000	26536000	0.727273	0.583333	0.2	0.75	0.555556	0.35	3b	NA	0.0192711
chr1	27386000	27387000	1	0.774194	0.410256	0.954545	0.826087	0.615385	3b	NA	4.07595e-05
chr1	27634000	27635000	0.884615	0.833333	0.407407	0.857143	0.647059	0.5	3b	NA	0.00251458
chr1	27738000	27739000	0.833333	0.909091	0.431818	0.894737	0.666667	0.4	3b	NA	0.000519414
chr1	27784000	27785000	0.8	0.689655	0.382353	0.904762	0.633333	0.517241	3b	NA	0.00225128
chr1	30698000	30699000	0.816901	0.653061	0.371429	0.886364	0.576923	0.404255	3b	NA	2.21909e-06
chr1	31209000	31210000	0.6875	0.470588	0.25	0.615385	0.6	0.181818	3b	NA	0.0102065
chr1	31229000	31230000	0.904762	0.882353	0.545455	0.931034	0.857143	0.352941	3b	NA	5.07269e-05
chr1	31475000	31476000	0.6875	0.5	0.142857	0.615385	0.666667	0.227273	3b	NA	0.00119601
chr1	31533000	31534000	1	0.615385	0.235294	0.777778	0.7	0.409091	3b	NA	0.000404779
chr1	31536000	31537000	0.6875	0.636364	0.416667	0.8125	0.733333	0.259259	3b	NA	0.0102292
chr1	31688000	31689000	0.9	0.833333	0.214286	0.8	0.307692	0.5	3b	NA	0.00312379
chr1	31769000	31770000	0.793103	0.608696	0.34375	0.772727	1	0.272727	3b	NA	0.000839999
chr1	31790000	31791000	0.777778	0.368421	0.266667	0.583333	0.588235	0.181818	3b	NA	0.0024915
chr1	31899000	31900000	0.769231	0.769231	0.411765	1	1	0.181818	3b	NA	0.000831098
chr1	31910000	31911000	0.866667	0.578947	0.416667	0.736842	0.416667	0.380952	3b	NA	0.0121035
chr1	31966000	31967000	0.823529	0.702703	0.403846	0.75	0.785714	0.282051	3b	NA	0.000461791
chr1	32003000	32004000	0.692308	0.607143	0.411765	0.866667	0.870968	0.25	3b	NA	0.00642545
chr1	32092000	32093000	0.75	0.6	0.4375	1	0.62963	0.470588	3b	NA	0.0171379
chr1	32133000	32134000	0.777778	0.548387	0.392857	0.636364	0.727273	0.181818	3b	NA	0.0338349
chr1	32231000	32232000	0.75	0.657895	0.181818	0.765957	0.602564	0.25	3b	NA	1.22379e-07
chr1	32472000	32473000	0.836735	0.774194	0.566667	0.904762	0.87234	0.181818	3b	NA	0.02009
chr1	33240000	33241000	0.8125	0.8	0.409091	1	0.8	0.571429	3b	NA	0.0105397
chr1	33969000	33970000	0.8125	0.34375	0.794872	0.733333	0.333333	0.75	3a	7.38272e-05	NA
chr1	34052000	34053000	0.705882	0.352941	0.765957	0.842105	0.34375	0.675	3a	0.00036369	NA
chr1	34571000	34572000	0.840909	0.85	0.6	0.9	0.533333	0.25	3b	NA	0.0439089
chr1	3490000	3491000	0.818182	0.692308	0.583333	0.909091	0.736842	0.25	3b	NA	0.0268681
chr1	35171000	35172000	0.736842	0.5	0.0526316	0.727273	0.727273	0.318182	3b	NA	0.00210509
chr1	35542000	35543000	0.8	0.863636	0.423077	0.875	0.666667	0.35	3b	NA	0.00190232
chr1	35686000	35687000	0.894737	0.176471	0.769231	0.785714	0.4	0.666667	3a	0.000109108	NA
chr1	35696000	35697000	0.692308	0.647059	0.0769231	0.4	0.75	0.15	3b	NA	0.0215073
chr1	35758000	35759000	0.875	0.862069	0.307692	0.8	0.923077	0.230769	3b	NA	1.2071e-05
chr1	35881000	35882000	0.888889	0.633333	0.514286	0.96	0.851852	0.416667	3b	NA	0.000452514
chr1	35971000	35972000	0.657895	0.206897	0.619048	0.8	0.222222	0.619048	3a	0.000514927	NA
chr1	36013000	36014000	0.888889	0.1875	0.764706	0.9	0.296296	0.692308	3a	2.33219e-08	NA
chr1	36066000	36067000	0.923077	0.352941	0.580645	0.916667	0.444444	0.823529	3a	5.24606e-05	NA
chr1	36561000	36562000	0.607143	0.185185	0.25	0.75	0.32	0.5625	3a	0.0151532	NA
chr1	36586000	36587000	0.681818	0.277778	0.46875	0.8	0.375	0.5	3a	0.025018	NA
chr1	36589000	36590000	0.595238	0.0625	0.764706	0.722222	0.12	0.4	3a	1.59797e-07	NA
chr1	36611000	36612000	0.703704	0.138889	0.534884	0.78125	0.382979	0.428571	3a	0.00276679	NA
chr1	36727000	36728000	0.857143	0.636364	0.340909	0.681818	0.8125	0.333333	3b	NA	0.00654303
chr1	36768000	36769000	0.763158	0.526316	0.407407	0.75	1	0.217391	3b	NA	0.00218137
chr1	37251000	37252000	0.647059	0.618182	0.311111	0.74359	0.536585	0.0526316	3b	NA	0.00215213
chr1	37911000	37912000	0.772727	0.692308	0.4	0.833333	0.692308	0.4	3b	NA	0.0252472
chr1	37965000	37966000	0.54717	0.575758	0.177419	0.583333	0.441558	0.0769231	3b	NA	0.0001674
chr1	37986000	37987000	1	0.866667	0.617021	0.885714	0.869565	0.448276	3b	NA	0.00145274
chr1	38436000	38437000	0.520833	0.025641	0.6	0.567568	0.0714286	0.5	3a	8.89317e-09	NA
chr1	38441000	38442000	0.771429	0.37037	0.777778	0.727273	0.285714	0.695652	3a	0.0026988	NA
chr1	38630000	38631000	0.78125	0.142857	0.870968	0.833333	0.121212	0.785714	3a	0	NA
chr1	38766000	38767000	0.642857	0.25	0.5	0.6	0.192308	0.7	3a	0.0108374	NA
chr1	38856000	38857000	0.613636	0.822222	0.153846	0.731707	0.79661	0.190476	3b	NA	5.52103e-07
chr1	38946000	38947000	0.701299	0.649351	0.23	0.791667	0.738095	0.4	3b	NA	5.41533e-05
chr1	39006000	39007000	0.774194	0.269231	0.575758	0.714286	0.3	0.565217	3a	0.00170864	NA
chr1	39025000	39026000	0.538462	0.326087	0.222222	0.809524	0.65625	0.117647	3b	NA	0.00335959
chr1	39117000	39118000	0.857143	0.333333	0.75	0.916667	0.611111	0.6	3a	0.0474965	NA
chr1	40326000	40327000	0.727273	0.12	0.37931	0.590909	0.208333	0.47619	3a	4.21214e-05	NA
chr1	41645000	41646000	0.75	0.925926	0.428571	0.818182	0.717949	0.272727	3b	NA	0.025662
chr1	41809000	41810000	0.7	0.222222	0.675676	0.882353	0.466667	0.3	3a	0.00724216	NA
chr1	41889000	41890000	0.611111	0.277778	0.35	0.909091	0.272727	0.5	3a	0.0099784	NA
chr1	41938000	41939000	0.684211	0.833333	0.263158	0.692308	0.733333	0.305556	3b	NA	0.00232715
chr1	42018000	42019000	0.769231	0.8	0.3125	0.545455	0.666667	0.137931	3b	NA	0.0123934
chr1	42058000	42059000	0.545455	0.357143	0.1	0.642857	0.714286	0.25	3b	NA	0.0319795
chr1	42770000	42771000	0.857143	0.558824	0.459459	0.770833	0.758621	0.363636	3b	NA	0.00206901
chr1	42931000	42932000	0.939394	0.589286	0.508475	0.843137	0.689655	0.409091	3b	NA	0.000191342
chr1	44066000	44067000	0.740741	0.461538	0.230769	0.821429	0.857143	0.454545	3b	NA	0.00131425
chr1	45035000	45036000	0.933333	0.272727	0.727273	0.814815	0.545455	0.818182	3a	0.0102925	NA
chr1	45575000	45576000	0.55	0.2	0.789474	0.818182	0.2	0.6	3a	0.0144482	NA
chr1	45778000	45779000	0.9375	0.914286	0.451613	0.96	0.842105	0.535714	3b	NA	8.77796e-06
chr1	46389000	46390000	0.785714	0.730769	0.2	0.689655	0.652174	0.384615	3b	NA	0.00127563
chr1	46459000	46460000	0.913043	0.636364	0.5	0.85	0.894737	0.214286	3b	NA	0.00103762
chr1	46505000	46506000	0.764706	0.75	0.214286	0.551724	0.75	0.3	3b	NA	0.0473818
chr1	4688000	4689000	0.745098	0.293478	0.40367	0.805195	0.412698	0.3	both	3.28585e-06	9.68515e-06
chr1	47505000	47506000	0.727273	0.65	0.315789	0.6875	0.722222	0.2	3b	NA	0.0104137
chr1	50685000	50686000	0.608696	0.7	0.375	0.8125	0.272727	0.208333	3b	NA	0.0163463
chr1	50731000	50732000	0.6875	0.944444	0.2	0.857143	0.826087	0.466667	3b	NA	0.0140405
chr1	50776000	50777000	1	0.764706	0.428571	0.8	0.647059	0.545455	3b	NA	0.00843725
chr1	51049000	51050000	1	1	0.458333	0.769231	1	0.5	3b	NA	0.0204148
chr1	51053000	51054000	0.8	0.461538	0.0909091	0.625	0.25	0.384615	3b	NA	0.0322449
chr1	51131000	51132000	0.933333	0.458333	0.285714	0.833333	0.347826	0.7	3a	0.000413171	NA
chr1	51371000	51372000	0.571429	0.323529	0.521739	0.833333	0.166667	0.6	3a	0.0286515	NA
chr1	51688000	51689000	0.416667	0.12	0.4	0.625	0.0769231	0.578947	3a	0.00666834	NA
chr1	52259000	52260000	0.758621	0.346154	0.846154	0.84	0.35	0.384615	3a	0.000818496	NA
chr1	52343000	52344000	0.72	0.54	0.4	0.75	0.678571	0.26087	3b	NA	0.00396594
chr1	52709000	52710000	0.888889	0.884615	0.5	0.818182	0.8125	0.388889	3b	NA	0.00366585
chr1	53002000	53003000	0.913043	0.6875	0.173913	0.7	0.470588	0.363636	3b	NA	3.20493e-05
chr1	53583000	53584000	0.818182	0.714286	0.36	0.823529	0.352941	0.411765	3b	NA	0.00462059
chr1	53670000	53671000	0.944444	0.733333	0.222222	0.8	0.863636	0.545455	3b	NA	0.00078708
chr1	53923000	53924000	0.76087	0.222222	0.538462	0.944444	0.538462	0.785714	3a	0.0339454	NA
chr1	54251000	54252000	0.746269	0.617647	0.411765	0.8	0.5	0.157895	3b	NA	0.00238807
chr1	54381000	54382000	1	1	0.433333	0.857143	0.703704	0.363636	3b	NA	0.000259344
chr1	54441000	54442000	0.619048	0.4375	0.0909091	0.857143	0.666667	0.333333	3b	NA	0.00145345
chr1	54448000	54449000	0.724138	0.666667	0.410256	0.827586	0.818182	0.227273	3b	NA	0.00128248
chr1	54707000	54708000	0.709677	0.4	0.652174	0.8	0.235294	0.461538	3a	0.0127609	NA
chr1	54948000	54949000	0.818182	0.692308	0.357143	0.823529	0.533333	0.428571	3b	NA	0.00527911
chr1	55035000	55036000	0.882353	0.571429	0.227273	0.724138	0.534884	0.4375	3b	NA	0.00387549
chr1	55211000	55212000	0.893939	0.392857	0.516129	0.952381	0.411765	0.636364	3a	3.45215e-06	0.00779869
chr1	55264000	55265000	0.652174	0.428571	0.307692	0.714286	0.36	0.25	3b	NA	0.0192492
chr1	55646000	55647000	0.733333	0.727273	0.363636	0.733333	0.6	0.25	3b	NA	0.01662
chr1	55847000	55848000	1	0.894737	0.68	0.95	0.892857	0.421053	3b	NA	0.00258303
chr1	56028000	56029000	0.842105	0.3	0.6	0.681818	0.263158	0.6	3a	0.00159249	NA
chr1	56507000	56508000	0.84375	0.466667	0.375	0.787879	0.76	0.428571	3b	NA	0.00407262
chr1	56886000	56887000	0.809524	0.526316	0.853659	0.882353	0.25641	0.863636	3a	0.00273455	NA
chr1	56960000	56961000	0.9375	0.529412	0.806452	0.9	0.363636	0.8	3a	0.00479724	NA
chr1	57204000	57205000	0.733333	0.333333	1	1	0.3	0.727273	3a	0.00471626	NA
chr1	57255000	57256000	0.6	0.5	0.133333	0.7	0.466667	0.307692	3b	NA	0.0335564
chr1	57561000	57562000	0.9	0.789474	0.5	0.846154	0.5	0.428571	3b	NA	0.0146937
chr1	58171000	58172000	0.617647	0.5	0.4	0.846154	0.241379	0.125	3b	NA	0.0348938
chr1	5838000	5839000	0.769231	0.722222	0.30303	0.851852	0.833333	0.340426	3b	NA	8.07765e-06
chr1	58515000	58516000	0.916667	0.75	0.592593	1	0.944444	0.35	3b	NA	0.000436076
chr1	58602000	58603000	0.72	0.48	0.5	0.846154	0.866667	0.235294	3b	NA	0.0390654
chr1	58999000	59000000	0.785714	0.5	0.28	0.785714	0.777778	0.416667	3b	NA	0.00268354
chr1	59012000	59013000	1	0.757576	0.470588	0.875	0.677419	0.6	3b	NA	0.00145273
chr1	59418000	59419000	0.804878	0.333333	0.424242	0.833333	0.166667	0.724138	3a	2.96649e-06	NA
chr1	59423000	59424000	0.408163	0.03125	0.351852	0.5	0	0.333333	3a	1.38181e-05	NA
chr1	59448000	59449000	0.868421	0.391892	0.805556	0.927711	0.508197	0.931034	3a	7.3757e-08	NA
chr1	59449000	59450000	0.564516	0.0377358	0.464646	0.6	0.0192308	0.395833	3a	0	NA
chr1	59456000	59457000	0.490909	0.153846	0.602151	0.647059	0.183673	0.733333	3a	0.00057718	NA
chr1	59470000	59471000	0.860465	0.340426	0.655914	0.711111	0.345455	0.589744	3a	1.62799e-05	NA
chr1	59522000	59523000	0.75	0.424242	0.8	1	0.403846	0.733333	3a	0.0124611	NA
chr1	59596000	59597000	0.741935	0.263158	0.470588	0.913043	0.428571	0.555556	3a	0.00197101	NA
chr1	59602000	59603000	0.75	0.418605	0.633333	0.682927	0.166667	0.566667	3a	0.015317	NA
chr1	60627000	60628000	0.944444	0.0625	0.735294	0.714286	0.27027	0.615385	3a	1.91199e-06	NA
chr1	60911000	60912000	0.909091	0.916667	0.290323	0.944444	0.818182	0.181818	3b	NA	5.48055e-10
chr1	60913000	60914000	0.96	0.588235	0.913043	0.904762	0.45	0.785714	3a	0.000985178	NA
chr1	6096000	6097000	0.866667	0.607143	0.384615	0.797101	0.824561	0.469388	3b	NA	0.00181815
chr1	61118000	61119000	0.846154	0.441176	0.535714	0.933333	0.666667	0.4	3b	0.0250474	0.0122032
chr1	61137000	61138000	0.733333	0.08	0.6	0.545455	0.2	0.533333	3a	0.000851056	NA
chr1	61140000	61141000	0.590909	0.131579	0.531915	0.6	0.0322581	0.5	3a	2.27686e-06	NA
chr1	62380000	62381000	0.7	0.3	0.714286	0.9	0.357143	0.727273	3a	0.0265559	NA
chr1	62412000	62413000	0.596154	0.238095	0.657143	0.78125	0.238095	0.576923	3a	0.00290761	NA
chr1	62648000	62649000	0.46875	0.0344828	0.315789	0.521739	0	0.456522	3a	1.34362e-06	NA
chr1	62708000	62709000	0.435897	0.15	0.533333	0.607143	0.0327869	0.5	3a	0.000894487	NA
chr1	62716000	62717000	0.56338	0.145455	0.711111	0.695652	0.188679	0.541667	3a	3.2002e-06	NA
chr1	62727000	62728000	0.657143	0.21875	0.947368	0.942857	0.428571	0.818182	3a	0.034782	NA
chr1	62742000	62743000	0.826087	0.5	0.833333	0.785714	0.222222	0.666667	3a	0.0162071	NA
chr1	62765000	62766000	0.625	0	0.461538	0.363636	0.08	0.285714	3a	0.000838503	NA
chr1	62766000	62767000	0.724138	0.21875	0.625	0.9375	0.477273	0.595238	3a	0.0157638	NA
chr1	62778000	62779000	0.6875	0.347826	0.8	0.857143	0.333333	0.733333	3a	0.021037	NA
chr1	62796000	62797000	0.75	0.227273	0.545455	0.673077	0.218391	0.533898	3a	3.09575e-08	NA
chr1	62928000	62929000	0.833333	0.363636	0.75	0.846154	0.411765	0.846154	3a	0.0148289	NA
chr1	63723000	63724000	0.722222	0.666667	0.176471	0.75	0.7	0.466667	3b	NA	0.0294164
chr1	63727000	63728000	0.756098	0.484848	0.26087	0.638889	0.485714	0.217391	3b	NA	0.000233847
chr1	63759000	63760000	1	0.4375	0.464286	0.777778	0.4	0.384615	both	0.00555324	0.00290008
chr1	63929000	63930000	0.826087	0.7	0.466667	0.73913	0.461538	0.291667	3b	NA	0.00802313
chr1	64227000	64228000	0.8125	0.52381	0.722222	0.916667	0.380952	0.714286	3a	0.0147042	NA
chr1	64673000	64674000	0.846154	1	0.4375	0.809524	0.684211	0.277778	3b	NA	0.00108868
chr1	64733000	64734000	0.7	0.0526316	0.75	0.769231	0.142857	0.5	3a	1.14819e-07	NA
chr1	65552000	65553000	0.886364	0.72	0.411765	0.789474	0.744681	0.0740741	3b	NA	0.000343666
chr1	65627000	65628000	0.6	0.789474	0.294118	0.647059	0.892857	0.0833333	3b	NA	0.0261161
chr1	65876000	65877000	0.85	0.866667	0.461538	0.96	0.72	0.461538	3b	NA	0.00404113
chr1	67079000	67080000	0.8	0.68	0.459459	0.846154	0.823529	0.36	3b	NA	0.00152428
chr1	67206000	67207000	0.842105	0.578947	0.461538	0.928571	0.25	0.866667	3a	0.0224201	NA
chr1	67611000	67612000	0.740741	0.6	0.354839	0.75	0.62963	0.333333	3b	NA	0.00967421
chr1	68981000	68982000	0.727273	0.705882	0.454545	0.916667	0.761905	0.333333	3b	NA	0.0304082
chr1	68985000	68986000	0.636364	0.857143	0.310345	1	0.666667	0.428571	3b	NA	0.032997
chr1	69103000	69104000	0.837838	0.884615	0.333333	0.851852	0.913043	0.526316	3b	NA	0.00110939
chr1	69319000	69320000	0.675676	0.6	0.34375	0.85	0.4	0.354839	3b	NA	0.00479152
chr1	69656000	69657000	0.75	0.325	0.509804	0.83871	0.409091	0.5	3a	0.000462025	0.0421543
chr1	69782000	69783000	0.685714	0.8125	0.37931	0.714286	0.583333	0.166667	3b	NA	0.00864504
chr1	7132000	7133000	0.722222	0.133333	0.5	0.909091	0.333333	0.615385	3a	0.000353954	NA
chr1	71942000	71943000	0.916667	0.541667	0.733333	0.846154	0.3	0.666667	3a	0.0214289	NA
chr1	72088000	72089000	0.96875	0.846154	0.3	0.809524	0.928571	0.357143	3b	NA	2.38765e-05
chr1	72256000	72257000	0.739726	0.5625	0.309524	0.767857	0.644068	0.377778	3b	NA	5.65406e-06
chr1	72289000	72290000	0.769231	0.846154	0.266667	0.916667	0.882353	0.5	3b	NA	0.00981672
chr1	72655000	72656000	0.8125	0.727273	0.545455	0.75	0.722222	0.153846	3b	NA	0.0444216
chr1	72813000	72814000	0.695652	0.217391	0.342857	0.75	0.347826	0.5	3a	0.00202738	0.0436718
chr1	73187000	73188000	0.928571	0.769231	0.285714	0.6875	0.666667	0.454545	3b	NA	0.025138
chr1	73233000	73234000	0.789474	0.888889	0.3125	0.923077	0.636364	0.5	3b	NA	0.00846494
chr1	73642000	73643000	0.825	0.323529	0.547619	0.909091	0.210526	0.857143	3a	5.6025e-07	NA
chr1	73822000	73823000	0.65	0.358974	0.638889	0.733333	0.214286	0.642857	3a	0.00588373	NA
chr1	73824000	73825000	0.857143	0.324324	0.52381	0.655172	0.0769231	0.846154	3a	0.00303711	NA
chr1	7405000	7406000	0.642857	0.454545	0.193548	0.5	0.444444	0.0833333	3b	NA	0.0150351
chr1	74100000	74101000	0.604651	0.315789	0.423077	0.666667	0.142857	0.652174	3a	0.00463185	NA
chr1	74106000	74107000	0.651515	0.24	0.721519	0.767442	0.375	0.568627	3a	0.00380677	NA
chr1	74172000	74173000	0.8125	0.666667	0.444444	0.909091	0.866667	0.454545	3b	NA	0.00958056
chr1	74562000	74563000	0.785714	0.714286	0.333333	0.8	0.631579	0.352941	3b	NA	0.0054459
chr1	74780000	74781000	0.875	0.47619	0.612903	0.857143	0.32	0.621622	3a	0.000430205	NA
chr1	74940000	74941000	0.48	0.368421	0.12	0.461538	0.633333	0	3b	NA	0.00204679
chr1	75322000	75323000	0.782609	0.789474	0.466667	0.928571	0.64	0.44	3b	NA	0.00690949
chr1	75357000	75358000	0.903226	0.25	0.64	0.71875	0.482759	0.611111	3a	0.0238548	NA
chr1	75359000	75360000	0.728571	0.435644	0.666667	0.697674	0.172414	0.348485	3a	0.033284	NA
chr1	75389000	75390000	0.788889	0.25	0.54878	0.571429	0.23622	0.537736	3a	0.00064561	NA
chr1	75421000	75422000	0.538462	0.145833	0.727273	0.767857	0.117647	0.373134	3a	2.86535e-05	NA
chr1	75424000	75425000	0.722222	0.407407	0.683333	0.75	0.25	0.678571	3a	0.000525767	NA
chr1	75425000	75426000	0.571429	0.214286	0.372549	0.571429	0.101695	0.413793	3a	0.000457169	NA
chr1	75443000	75444000	0.530303	0.0909091	0.617021	0.6	0.0606061	0.466667	3a	2.51848e-06	NA
chr1	75503000	75504000	0.783784	0.576471	0.258621	0.93	0.573099	0.462185	3b	0.0378479	0.000742421
chr1	75504000	75505000	0.690476	0.380952	0.402985	0.83871	0.421875	0.233333	3b	0.0070067	0.0017497
chr1	75557000	75558000	0.857143	0.5	0.714286	0.966667	0.492063	1	3a	0.000129924	NA
chr1	76571000	76572000	0.826087	0.633333	0.45	0.95	0.806452	0.272727	3b	NA	0.000672407
chr1	76644000	76645000	0.894737	0.8	0.461538	0.818182	0.583333	0.307692	3b	NA	0.00239809
chr1	76732000	76733000	0.909091	0.75	0.6	1	0.826087	0.466667	3b	NA	0.00445258
chr1	77440000	77441000	0.546667	0.179487	0.666667	0.615385	0.107143	0.413793	3a	3.64934e-06	NA
chr1	77441000	77442000	0.625	0	0.590909	0.75	0.136364	0.45	3a	3.36372e-06	NA
chr1	77495000	77496000	0.682927	0.205128	0.851852	0.642857	0.233333	0.454545	3a	7.51358e-05	NA
chr1	77771000	77772000	0.882353	0.73913	0.5	0.8	0.8	0.285714	3b	NA	0.00907123
chr1	77932000	77933000	0.785714	0.82	0.307692	0.770492	0.578947	0.363636	3b	NA	4.46476e-06
chr1	77981000	77982000	0.857143	0.428571	0.625	0.88	0.5	0.555556	3a	0.000491158	NA
chr1	78121000	78122000	0.673267	0.765432	0.321739	0.630952	0.728	0.0886076	3b	NA	0.00410661
chr1	7814000	7815000	0.791667	0.666667	0.181818	0.84	0.545455	0.434783	3b	NA	0.00224506
chr1	79008000	79009000	0.901961	0.681818	0.425926	0.870968	0.8	0.521739	3b	NA	3.44359e-05
chr1	79026000	79027000	1	0.714286	0.448276	0.783784	0.62963	0.529412	3b	NA	0.0197129
chr1	79076000	79077000	0.909091	0.772727	0.48	1	0.7	0.416667	3b	NA	0.000127717
chr1	7952000	7953000	0.705882	0.434783	0.35	0.75	0.777778	0.285714	3b	NA	0.0131391
chr1	7964000	7965000	0.571429	0.71875	0.1	0.75	0.75	0.153846	3b	NA	0.000558656
chr1	79871000	79872000	1	0.913043	0.428571	0.823529	0.6875	0.590909	3b	NA	0.0201102
chr1	80147000	80148000	0.9375	0.411765	0.736842	0.95	0.576923	0.666667	3a	0.000778127	NA
chr1	80360000	80361000	0.733333	0.730769	0.5	0.8	0.777778	0.190476	3b	NA	0.0429331
chr1	80551000	80552000	0.833333	0.702703	0.444444	0.947368	0.842105	0.529412	3b	NA	0.00731728
chr1	80727000	80728000	0.675676	0.727273	0.375	0.846154	0.777778	0.230769	3b	NA	0.0113376
chr1	81031000	81032000	0.903226	0.733333	0.4	0.890909	0.666667	0.25	3b	NA	9.33786e-08
chr1	81281000	81282000	0.916667	0.56	0.777778	0.965517	0.458333	0.333333	3a	0.000159603	NA
chr1	82385000	82386000	0.75	0.103448	0.44898	0.4	0.176471	0.382353	3a	0.0389621	NA
chr1	82640000	82641000	0.666667	0.535714	0.230769	0.818182	0.55	0.3	3b	NA	0.0131725
chr1	82970000	82971000	0.806452	0.941176	0.36	0.85	0.818182	0.461538	3b	NA	0.0035317
chr1	83152000	83153000	0.833333	0.55	0.434783	0.894737	0.625	0.478261	3b	NA	0.00292959
chr1	83609000	83610000	0.947368	0.642857	0.230769	0.769231	0.428571	0.307692	3b	NA	3.30715e-05
chr1	84721000	84722000	0.857143	0.736842	0.481481	1	0.652174	0.388889	3b	NA	0.000282395
chr1	85002000	85003000	0.769231	0.787879	0.455882	0.857143	0.827586	0.352941	3b	NA	0.00381993
chr1	85044000	85045000	0.785714	0.5	0.290323	0.916667	0.5	0.6	3b	0.0404813	0.0428745
chr1	85078000	85079000	0.666667	0.55	0.235294	0.8	0.444444	0.368421	3b	NA	0.00865308
chr1	85096000	85097000	0.727273	0.703704	0.125	0.69697	0.65	0.227273	3b	NA	5.43423e-06
chr1	85108000	85109000	0.755556	0.693548	0.393939	0.878788	0.689655	0.245283	3b	NA	1.28654e-05
chr1	85177000	85178000	0.73913	0.56	0.414634	0.882353	0.595238	0.117647	3b	NA	0.00364854
chr1	85178000	85179000	0.727273	0.742857	0.375	0.857143	0.928571	0.227273	3b	NA	0.000387117
chr1	85181000	85182000	0.636364	0.684211	0.305556	0.75	0.702703	0.238095	3b	NA	0.00883642
chr1	85257000	85258000	0.65	0.622642	0.279412	0.741379	0.72973	0.288889	3b	NA	3.59062e-05
chr1	85322000	85323000	0.560976	0.806452	0.1	0.818182	0.738095	0.16129	3b	NA	4.91203e-05
chr1	85333000	85334000	0.584906	0.586957	0.321429	0.763158	0.5	0.115385	3b	NA	0.00489721
chr1	85339000	85340000	0.746988	0.772727	0.329897	0.913043	0.722222	0.510638	3b	NA	0.00306717
chr1	85479000	85480000	0.65	0.583333	0.205882	0.790323	0.684211	0.352941	3b	NA	0.000150987
chr1	85494000	85495000	0.789474	0.571429	0.352941	0.853659	0.636364	0.473684	3b	NA	0.00483597
chr1	85551000	85552000	0.811321	0.661765	0.282051	0.72973	0.692308	0.454545	3b	NA	0.000287669
chr1	85706000	85707000	0.882353	0.583333	0.538462	0.933333	0.833333	0.4	3b	NA	0.00665242
chr1	85741000	85742000	0.769231	0.681818	0.47619	0.875	0.857143	0.263158	3b	NA	0.00233316
chr1	86295000	86296000	0.8	0.36	0.65	0.928571	0.411765	0.727273	3a	0.000986262	NA
chr1	86302000	86303000	0.55814	0.0784314	0.471698	0.590909	0.119048	0.428571	3a	2.06626e-06	NA
chr1	86456000	86457000	0.777778	0.454545	0.75	1	0.5	0.708333	3a	0.0134935	NA
chr1	86457000	86458000	0.645833	0.306452	0.462687	0.8	0.208333	0.741935	3a	0.000185011	NA
chr1	86520000	86521000	0.482759	0.0714286	0.230769	0.608696	0.115385	0.588235	3a	0.000749261	NA
chr1	86779000	86780000	0.857143	0.9375	0.351351	0.935484	1	0.6	3b	NA	0.0011278
chr1	87239000	87240000	0.757576	0.785714	0.320755	0.705882	0.628571	0.133333	3b	NA	0.000379413
chr1	87313000	87314000	0.909091	0.434783	0.454545	0.842105	0.4	0.8	3a	0.00111655	NA
chr1	87817000	87818000	0.695652	0.631579	0.3125	0.875	0.8	0.4	3b	NA	0.00664629
chr1	88353000	88354000	0.75	0.6875	0.411765	0.882353	0.666667	0.409091	3b	NA	0.00534187
chr1	88576000	88577000	0.803279	0.371795	0.609756	0.897436	0.492308	0.828125	3a	3.75956e-05	NA
chr1	89238000	89239000	0.916667	0.363636	0.736842	0.909091	0.407407	0.770833	3a	7.26769e-05	NA
chr1	89466000	89467000	0.685714	0.106383	0.555556	0.658537	0.307692	0.636364	3a	0.000210123	NA
chr1	89557000	89558000	0.7	0.307692	0.783784	0.842105	0.352941	0.882353	3a	0.00442495	NA
chr1	89756000	89757000	0.571429	0.05	0.507246	0.636364	0	0.55	3a	6.96218e-08	NA
chr1	89823000	89824000	0.846154	0.261905	0.706667	0.65	0.393443	0.62963	3a	0.00498585	NA
chr1	90042000	90043000	0.904762	0.7	0.454545	0.925926	0.795455	0.5	3b	NA	0.000338969
chr1	90201000	90202000	0.826087	0.48	0.791667	0.95	0.4	1	3a	0.00246483	NA
chr1	90232000	90233000	0.769231	0.238095	0.763636	0.8	0.296296	0.419355	3a	3.51632e-06	NA
chr1	91415000	91416000	0.628571	0.255814	0.722222	0.956522	0.230769	0.705882	3a	0.00896853	NA
chr1	91523000	91524000	0.717949	0.56	0.235294	0.653846	0.676471	0.25	3b	NA	0.000558661
chr1	91758000	91759000	0.518519	0.0625	0.794118	0.714286	0.307692	0.727273	3a	0.00955731	NA
chr1	91778000	91779000	0.61326	0.675	0.237113	0.722222	0.415094	0.223684	3b	NA	3.53992e-07
chr1	9192000	9193000	0.8	0.922078	0.368421	0.943089	0.939759	0.496296	3b	NA	8.56275e-06
chr1	92922000	92923000	0.8	0.444444	0.391304	0.928571	0.73913	0.517241	3b	NA	0.00724462
chr1	92976000	92977000	0.47619	0.133333	0.25	0.555556	0.08	0.363636	3a	0.00525245	NA
chr1	92977000	92978000	0.833333	0.409091	0.833333	0.631579	0.177778	0.555556	3a	0.00477102	NA
chr1	93593000	93594000	0.875	0.724138	0.190476	0.92	0.757576	0.290323	3b	NA	6.24231e-11
chr1	94299000	94300000	0.588235	0.7	0.157895	0.8	0.695652	0.176471	3b	NA	0.000508722
chr1	94627000	94628000	0.809524	0.785714	0.333333	0.73913	0.64	0.387097	3b	NA	0.00147936
chr1	95754000	95755000	0.875	0.571429	0.684211	1	0.73913	0.384615	3b	NA	0.0263905
chr1	9601000	9602000	0.692308	0.47561	0.275	0.826087	0.589744	0.387755	3b	NA	6.89842e-05
chr1	96834000	96835000	0.666667	0.685714	0.181818	0.64	0.625	0.227273	3b	NA	0.00202963
chr1	97290000	97291000	0.666667	0.4375	0.133333	0.583333	0.421053	0.133333	3b	NA	0.000897321
chr1	97356000	97357000	0.727273	0.583333	0.1875	0.9	0.631579	0.5	3b	NA	0.014768
chr1	97379000	97380000	0.8	0.375	0.346154	0.830508	0.55	0.483333	3b	0.0153011	0.000933648
chr1	97477000	97478000	0.652174	0.478261	0.242424	0.730769	0.697674	0.189189	3b	NA	6.30195e-05
chr1	98062000	98063000	0.88	0.615385	0.59375	0.869565	0.733333	0.321429	3b	NA	0.0103886
chr1	98485000	98486000	0.615385	0.4	0.307692	0.842105	0.466667	0.277778	3b	NA	0.00985061
chr2	10009000	10010000	0.791667	0.3	0.916667	1	0.37037	0.727273	3a	0.000119049	NA
chr2	100127000	100128000	0.944444	0.75	0.454545	0.928571	0.888889	0.571429	3b	NA	0.00160531
chr2	101351000	101352000	0.928571	0.882353	0.545455	0.826087	0.829268	0.333333	3b	NA	0.0169009
chr2	10141000	10142000	0.941176	0.714286	0.5	0.793103	0.75	0.368421	3b	NA	0.0040783
chr2	101427000	101428000	0.933333	0.625	0.619048	1	0.538462	0.5	3b	0.00216439	0.00134555
chr2	101610000	101611000	0.8	0.363636	0.461538	0.875	0.5	0.545455	3a	0.0407749	NA
chr2	101630000	101631000	0.837838	0.764706	0.289474	0.8125	0.807692	0.333333	3b	NA	2.01557e-06
chr2	101755000	101756000	0.333333	0	0	0.533333	0.0588235	0.323529	3a	0.0129725	NA
chr2	101871000	101872000	0.4	0.283333	0.0357143	0.681818	0.411765	0.173913	3b	NA	0.00239439
chr2	102008000	102009000	0.62963	0.275862	0.521739	0.85	0.354839	0.884615	3a	0.00999584	NA
chr2	102657000	102658000	0.473684	0	0.435897	0.666667	0.178571	0.294118	3a	0.0111078	NA
chr2	102702000	102703000	0.818182	0.625	0.521739	0.956522	0.608696	0.388889	3b	NA	0.00213007
chr2	102742000	102743000	0.586207	0.709677	0.26087	0.727273	0.666667	0.25	3b	NA	0.00415626
chr2	10332000	10333000	0.740741	0.222222	0.466667	0.583333	0.272727	0.409091	3a	0.00523112	NA
chr2	103424000	103425000	0.532609	0.205128	0.246377	0.711111	0.213115	0.363636	3a	0.00113106	0.0276233
chr2	103556000	103557000	0.756098	0.657895	0.238095	0.818182	0.648148	0.409091	3b	NA	0.000124789
chr2	103581000	103582000	0.553571	0.030303	0.5	0.547619	0.207792	0.6	3a	0.00306031	NA
chr2	104740000	104741000	0.625	0.36	0.774194	0.9	0.272727	0.55	3a	0.0348371	NA
chr2	105189000	105190000	0.56	0.703704	0.173077	0.607143	0.416667	0	3b	NA	0.00131095
chr2	105539000	105540000	0.75	0.933333	0.533333	1	0.78125	0.363636	3b	NA	0.0395437
chr2	105594000	105595000	0.772727	0.818182	0.45	1	0.55	0.4	3b	NA	0.0169297
chr2	105934000	105935000	0.947368	0.8125	0.548387	0.882353	0.866667	0.352941	3b	NA	0.000927271
chr2	106118000	106119000	0.909091	0.666667	0.166667	0.928571	0.8	0.5	3b	NA	6.22814e-05
chr2	106425000	106426000	0.421053	0	0.35	0.578947	0.1875	0.47619	3a	0.0311449	NA
chr2	106513000	106514000	0.777778	0.413043	0.657895	0.777778	0.15625	0.458333	3a	0.00622111	NA
chr2	106722000	106723000	0.863636	0.333333	0.636364	0.73913	0.464286	0.733333	3a	0.028293	NA
chr2	106729000	106730000	0.619048	0.08	0.272727	0.823529	0.25	0.153846	both	0.000131665	0.00165087
chr2	106822000	106823000	0.646154	0.275862	0.545455	0.545455	0.08	0.545455	3a	0.00241608	NA
chr2	106920000	106921000	0.839506	0.581818	0.588235	0.909091	0.573529	0.318182	3b	0.00782068	0.0136954
chr2	106927000	106928000	1	0.815789	0.410256	0.888889	0.84	0.517241	3b	NA	9.84892e-06
chr2	107767000	107768000	0.545455	0.533333	0.357143	0.818182	0.529412	0.15	3b	NA	0.0278993
chr2	107997000	107998000	0.666667	0.6875	0.3125	0.846154	0.571429	0.363636	3b	NA	0.0319583
chr2	108003000	108004000	0.7	0.631579	0.2	0.681818	0.526316	0.205882	3b	NA	0.00010624
chr2	10871000	10872000	0.8125	0.833333	0.25	0.833333	0.62963	0.565217	3b	NA	0.026317
chr2	108730000	108731000	0.857143	0.512821	0.757576	0.871795	0.408163	0.8	3a	5.97291e-05	NA
chr2	109578000	109579000	0.666667	0.289474	0.333333	0.611111	0.117647	0.5	3a	0.00747589	NA
chr2	110226000	110227000	0.65	0.2	0.615385	0.666667	0.266667	0.647059	3a	0.0115311	NA
chr2	110245000	110246000	0.965517	0.894737	0.615385	0.956522	0.8	0.176471	3b	NA	0.0126417
chr2	110270000	110271000	0.842105	0.724138	0.407407	0.916667	0.888889	0.47619	3b	NA	0.0018313
chr2	110869000	110870000	0.9375	0.925926	0.296296	0.882353	0.52381	0.117647	3b	NA	2.59593e-10
chr2	110964000	110965000	1	0.5	0.529412	0.75	0.733333	0.294118	3b	NA	0.0196278
chr2	11104000	11105000	0.814815	0.875	0.357143	0.75	0.705882	0.388889	3b	NA	0.00905476
chr2	111088000	111089000	0.923077	0.897436	0.296296	0.901639	0.703297	0.405063	3b	NA	0
chr2	111180000	111181000	0.875	0.903226	0.297297	0.833333	0.913043	0.387755	3b	NA	3.87839e-08
chr2	111233000	111234000	0.933333	0.75	0.454545	1	0.75	0.533333	3b	NA	0.000416517
chr2	111414000	111415000	0.882353	0.65	0.451613	0.722222	0.733333	0.3	3b	NA	0.00447909
chr2	111436000	111437000	0.916667	0.5	0.3	0.808511	0.631579	0.531915	3b	NA	0.00874103
chr2	112202000	112203000	0.818182	0.214286	0.428571	0.863636	0.5	0.5	3a	0.00720743	0.0384739
chr2	112774000	112775000	0.6	0.5	0.311475	0.923077	0.625	0.357143	3b	NA	0.0238522
chr2	113065000	113066000	1	0.7	0.615385	0.923077	0.736842	0.444444	3b	NA	0.00222891
chr2	113068000	113069000	0.958333	0.551724	0.538462	0.75	0.636364	0.315789	3b	NA	0.0189055
chr2	11365000	11366000	0.785714	0.454545	0.45	0.866667	0.333333	0.692308	3a	0.0134649	NA
chr2	114053000	114054000	0.933333	0.428571	0.68	0.909091	0.454545	0.785714	3a	0.00100072	NA
chr2	114222000	114223000	1	0.7	0.735294	1	0.941176	0.3	3b	NA	0.0277418
chr2	114612000	114613000	0.882353	0.416667	0.785714	0.9375	0.529412	0.6	3a	0.00141019	NA
chr2	115020000	115021000	0.807692	0.821429	0.47619	0.833333	0.72	0.352941	3b	NA	0.00179246
chr2	115322000	115323000	0.59375	0.122807	0.405405	0.545455	0.206897	0.517241	3a	0.0017598	NA
chr2	115510000	115511000	0.74359	0.280702	0.766667	0.72093	0.363636	0.72093	3a	0.000195203	NA
chr2	115853000	115854000	0.4	0	0.882353	0.5	0.0588235	0.285714	3a	0.000650263	NA
chr2	115854000	115855000	0.48	0	0.534483	0.5	0	0.333333	3a	8.51714e-10	NA
chr2	115857000	115858000	0.481481	0	0.64	0.774194	0.0606061	0.407407	3a	2.88797e-05	NA
chr2	115858000	115859000	0.614035	0.0277778	0.57377	0.8	0.22449	0.459459	3a	0.000163871	NA
chr2	115861000	115862000	0.727273	0.107143	0.393939	0.625	0.25	0.8125	3a	0.00125197	NA
chr2	116009000	116010000	0.673077	0.102941	0.5125	0.676471	0.0875	0.258621	3a	0	NA
chr2	116073000	116074000	0.527273	0.0740741	0.6	0.692308	0.111111	0.7	3a	8.81705e-07	NA
chr2	116074000	116075000	0.408451	0.0285714	0.354839	0.567568	0.030303	0.659091	3a	3.04121e-07	NA
chr2	116296000	116297000	1	0.583333	0.653846	1	0.9	0.473684	3b	NA	0.000197979
chr2	116477000	116478000	0.785714	0.571429	0.416667	0.882353	0.615385	0.272727	3b	NA	0.00472361
chr2	116643000	116644000	0.6875	0.210526	0.333333	0.769231	0.409091	0.411765	3a	0.0326803	NA
chr2	116893000	116894000	0.575758	0.384615	0.133333	0.818182	0.391304	0.194444	3b	NA	0.000394273
chr2	116974000	116975000	0.790698	0.263158	0.76	0.857143	0.388889	0.675	3a	1.60537e-05	NA
chr2	116978000	116979000	0.672727	0.135135	0.72	0.607143	0.121212	0.717949	3a	4.00277e-08	NA
chr2	117474000	117475000	0.931034	0.857143	0.533333	0.944444	0.846154	0.421053	3b	NA	0.000116072
chr2	117539000	117540000	0.707317	0.238095	0.770833	0.73913	0.222222	0.5625	3a	0.000123967	NA
chr2	11794000	11795000	0.75	0.695652	0.317073	0.8	0.75	0.304348	3b	NA	0.000306459
chr2	117947000	117948000	0.785714	0.529412	0.464286	1	0.5	0.363636	3b	NA	0.00477359
chr2	118543000	118544000	0.729167	0.178571	0.76	0.75	0.259259	0.933333	3a	1.28551e-06	NA
chr2	118657000	118658000	0.833333	0.266667	0.857143	0.75	0.380952	0.782609	3a	0.00158423	NA
chr2	118930000	118931000	0.614286	0.183673	0.531915	0.563636	0.166667	0.4	3a	3.03979e-06	NA
chr2	11905000	11906000	0.76	0.678161	0.341463	0.753333	0.721519	0.338624	3b	NA	1.31962e-08
chr2	119172000	119173000	0.803922	0.487179	0.638889	0.740741	0.232143	0.541667	3a	0.00964767	NA
chr2	119250000	119251000	0.52381	0.407407	0.0882353	0.571429	0.177419	0.172414	3b	NA	0.00344334
chr2	119254000	119255000	0.666667	0.178571	0.392405	0.651163	0.321429	0.270833	3a	0.00070885	0.00623283
chr2	11949000	11950000	0.826087	0.740741	0.442308	0.88	0.716418	0.45	3b	NA	0.000115505
chr2	119803000	119804000	0.677419	0	0.470588	0.52381	0	0.818182	3a	3.96381e-10	NA
chr2	119805000	119806000	0.606383	0.0789474	0.566038	0.583333	0.105263	0.571429	3a	3.33471e-08	NA
chr2	120248000	120249000	0.833333	0.660714	0.363636	0.767442	0.676923	0.333333	3b	NA	1.81579e-05
chr2	120740000	120741000	0.958333	0.708333	0.590909	0.95	0.909091	0.5	3b	NA	0.00469672
chr2	121574000	121575000	0.757576	0.916667	0.473684	0.722222	0.896552	0.2	3b	NA	0.0275568
chr2	122370000	122371000	0.4	0.0810811	0.37931	0.538462	0.037037	0.404762	3a	0.000355418	NA
chr2	122614000	122615000	0.685714	0.756098	0.225806	0.8	0.722222	0.4	3b	NA	0.00143423
chr2	123185000	123186000	0.636364	0.454545	0.296296	1	0.416667	0.230769	3b	NA	0.0163774
chr2	123600000	123601000	0.813953	0.7125	0.25	0.745614	0.826087	0.446429	3b	NA	0.00128803
chr2	123655000	123656000	0.9375	0.8	0.190476	0.769231	0.8	0.583333	3b	NA	0.0157113
chr2	123711000	123712000	0.769231	0.736842	0.529412	0.95	0.68	0.352941	3b	NA	0.0146167
chr2	123738000	123739000	0.76	0.391304	0.421053	0.761905	0.571429	0.3	3b	NA	0.0188011
chr2	123766000	123767000	0.727273	0.571429	0.1875	0.84	0.73913	0.358974	3b	NA	0.00031719
chr2	123902000	123903000	0.916667	0.769231	0.2	0.8	0.727273	0.272727	3b	NA	1.22732e-05
chr2	124341000	124342000	0.791667	0.612903	0.5	0.882353	0.852941	0.333333	3b	NA	0.00315364
chr2	124374000	124375000	0.916667	0.666667	0.454545	0.928571	0.722222	0.4	3b	NA	0.000818829
chr2	125705000	125706000	0.847826	0.391304	0.852941	0.857143	0.291667	0.947368	3a	1.06e-05	NA
chr2	12639000	12640000	0.769231	0.736842	0.294118	0.764706	0.785714	0.285714	3b	NA	0.00344497
chr2	126485000	126486000	1	0.489362	0.584906	0.944444	0.7	0.517241	3b	0.000829848	2.75693e-06
chr2	12666000	12667000	0.708333	0.777778	0.454545	0.866667	0.666667	0.166667	3b	NA	0.0200827
chr2	127200000	127201000	1	0.85	0.384615	1	1	0.380952	3b	NA	9.26161e-09
chr2	127257000	127258000	0.928571	0.913043	0.5	0.923077	0.772727	0.5	3b	NA	0.00273858
chr2	127260000	127261000	0.9	0.869565	0.5	0.952381	0.8	0.55	3b	NA	0.000613343
chr2	127453000	127454000	0.647059	0.333333	0.192308	0.576923	0.515152	0.0714286	3b	NA	0.000240441
chr2	127487000	127488000	0.818182	0.52381	0.535714	1	0.7	0.461538	3b	NA	0.0151565
chr2	127534000	127535000	0.6	0.3125	0.236842	0.65	0.625	0.2	3b	NA	0.00195883
chr2	128212000	128213000	0.766667	0.3	0.75	0.846154	0.285714	0.5	3a	0.000602031	NA
chr2	128288000	128289000	0.43299	0.0357143	0.397727	0.625	0.144928	0.428571	3a	0.000943741	NA
chr2	128313000	128314000	0.595238	0.25	0.66129	0.8	0.159091	0.448276	3a	0.000143976	NA
chr2	128746000	128747000	0.857143	0.4375	0.621622	0.869565	0.470588	0.8	3a	0.00815262	NA
chr2	129034000	129035000	0.866667	0.566667	0.391304	0.777778	0.785714	0.432432	3b	NA	0.00350407
chr2	129300000	129301000	0.631579	0.5	0.0526316	0.578947	0.428571	0.333333	3b	NA	0.0459856
chr2	129417000	129418000	0.9	0.590909	0.363636	0.903226	0.8	0.428571	3b	NA	0.000190001
chr2	130568000	130569000	0.965517	0.741935	0.468085	0.875	0.958333	0.533333	3b	NA	0.000132842
chr2	130571000	130572000	1	0.861111	0.59375	0.9375	0.894737	0.5	3b	NA	0.000190548
chr2	130750000	130751000	0.5625	0.307692	0.5625	0.709677	0.136364	0.5	3a	0.00929446	NA
chr2	130777000	130778000	0.842105	0.761905	0.411765	1	0.727273	0.5625	3b	NA	0.00602119
chr2	130885000	130886000	0.764706	0.545455	0.272727	0.714286	0.5	0.4	3b	NA	0.0368282
chr2	131046000	131047000	0.944444	0.461538	0.714286	0.85	0.5	0.84	3a	0.00919235	NA
chr2	131198000	131199000	0.947368	0.680851	0.909091	1	0.428571	0.857143	3a	0.00379234	NA
chr2	131211000	131212000	0.763158	0.606061	0.405405	0.809524	0.595238	0.181818	3b	NA	0.000521826
chr2	131227000	131228000	0.863636	0.740741	0.409091	0.944444	0.777778	0.470588	3b	NA	0.000492478
chr2	131502000	131503000	0.588235	0.24	0.578947	0.82	0.333333	0.625	3a	0.0178659	NA
chr2	131828000	131829000	0.59322	0.419355	0.666667	0.780488	0.142857	0.545455	3a	0.0461892	NA
chr2	131908000	131909000	0.888889	0.62069	0.877551	1	0.380952	0.611111	3a	0.00314862	NA
chr2	132801000	132802000	0.947368	0.913043	0.444444	1	0.970588	0.689655	3b	NA	0.00491719
chr2	132900000	132901000	1	0.516129	0.444444	0.85	0.642857	0.6	3b	0.01854	0.00447296
chr2	132990000	132991000	0.85	0.333333	0.7	1	0.333333	0.928571	3a	2.08312e-05	NA
chr2	13370000	13371000	0.679245	0.105263	0.555556	0.807692	0.394737	0.461538	3a	0.0133027	NA
chr2	134064000	134065000	0.944444	0.409091	0.657143	1	0.53125	0.625	3a	2.91919e-06	0.00518743
chr2	134306000	134307000	0.857143	0.709677	0.424242	1	0.722222	0.625	3b	NA	0.00350743
chr2	134412000	134413000	0.833333	0.538462	0.466667	0.833333	0.62069	0.363636	3b	NA	0.00389328
chr2	134469000	134470000	0.9	0.545455	0.391304	0.764706	0.666667	0.448276	3b	NA	0.012493
chr2	135043000	135044000	0.8	0.517241	0.4375	0.785714	0.736842	0.181818	3b	NA	0.0159015
chr2	135712000	135713000	0.625	0.2	0.432432	0.755556	0.361446	0.577778	3a	0.00240605	NA
chr2	136258000	136259000	0.684211	0.416667	0.241379	0.75	0.428571	0.3	3b	NA	0.00364637
chr2	136397000	136398000	0.8125	0.266667	0.368421	0.615385	0.2	0.357143	3a	0.0102513	NA
chr2	136558000	136559000	0.694444	0.586957	0.153846	0.789474	0.645161	0.25	3b	NA	3.43495e-05
chr2	136745000	136746000	0.909091	0.75	0.25	0.666667	0.583333	0.277778	3b	NA	0.00188875
chr2	136799000	136800000	0.692308	0.421053	0.285714	0.612903	0.818182	0.166667	3b	NA	0.0178227
chr2	13699000	13700000	0.909091	0.6875	0.5	0.857143	0.65	0.388889	3b	NA	0.00587247
chr2	137098000	137099000	0.631579	0.139535	0.666667	0.652174	0.0882353	0.435897	3a	4.4801e-09	NA
chr2	137626000	137627000	0.944444	0.894737	0.421053	0.823529	0.866667	0.5	3b	NA	0.00406475
chr2	137945000	137946000	0.846154	0.473684	0.666667	1	0.545455	0.5	3a	0.0167708	NA
chr2	138362000	138363000	0.548387	0.311111	0.637931	0.916667	0.2	0.526316	3a	0.0442039	NA
chr2	13858000	13859000	0.8	0.789474	0.294118	0.868421	0.848485	0.304348	3b	NA	8.53271e-06
chr2	139069000	139070000	0.8	0.4	0.387097	0.6875	0.4	0.2	3b	NA	0.0195351
chr2	139398000	139399000	0.909091	0.5	0.416667	0.875	0.65	0.5625	3b	NA	0.00731728
chr2	139443000	139444000	0.844444	0.695652	0.388889	0.869565	0.783784	0.371429	3b	NA	2.55443e-07
chr2	139539000	139540000	0.733333	0.714286	0.346154	0.875	0.730769	0.4	3b	NA	0.00542062
chr2	139753000	139754000	0.8125	0.55	0.230769	0.857143	0.846154	0.3	3b	NA	0.000223273
chr2	140107000	140108000	0.782609	0.529412	0.24	0.944444	0.636364	0.421053	3b	NA	9.04565e-05
chr2	140493000	140494000	0.8125	0.75	0.3	0.833333	0.944444	0.5	3b	NA	0.0388393
chr2	140558000	140559000	0.9	0.318182	0.75	0.947368	0.266667	0.8	3a	1.30239e-08	NA
chr2	14140000	14141000	0.909091	0.285714	0.842105	0.8	0.571429	0.714286	3a	0.0438764	NA
chr2	141675000	141676000	0.8	0.75	0.384615	0.928571	0.5	0.428571	3b	NA	0.00627399
chr2	143057000	143058000	0.5625	0.458333	0.166667	0.692308	0.882353	0.230769	3b	NA	0.0250652
chr2	143489000	143490000	0.714286	0.565217	0.294118	0.928571	0.846154	0.470588	3b	NA	0.0170441
chr2	143549000	143550000	0.6	0.818182	0.269231	0.722222	0.56	0.2	3b	NA	0.00580793
chr2	143562000	143563000	0.615385	0.322581	0.25	0.666667	0.636364	0.125	3b	NA	0.00248595
chr2	14389000	14390000	0.714286	0.678571	0.344828	0.692308	0.375	0.142857	3b	NA	0.00874904
chr2	144118000	144119000	0.791667	0.684211	0.5	1	0.870968	0.4	3b	NA	0.0232399
chr2	144306000	144307000	0.933333	0.45	0.611111	0.882353	0.529412	0.416667	3a	0.00481039	0.0235723
chr2	14432000	14433000	0.9	0.533333	0.266667	0.75	0.764706	0.272727	3b	NA	0.000928678
chr2	144861000	144862000	0.6	0.684211	0.235294	0.7	0.8	0.0666667	3b	NA	0.00660423
chr2	145046000	145047000	0.861111	0.769231	0.54386	0.882353	0.590909	0.384615	3b	NA	0.00549273
chr2	14565000	14566000	0.928571	0.866667	0.444444	0.951613	0.861538	0.588235	3b	NA	0.000310588
chr2	145831000	145832000	0.857143	0.3125	0.733333	0.722222	0.35	0.8	3a	0.00720798	NA
chr2	146010000	146011000	0.72	0.214286	0.571429	0.666667	0.352941	0.75	3a	0.00872147	NA
chr2	146022000	146023000	0.78125	0.8	0.590909	1	0.9	0.380952	3b	NA	0.0355496
chr2	146300000	146301000	0.731707	0.294118	0.791667	0.75	0.368421	0.6875	3a	0.00323586	NA
chr2	146911000	146912000	0.65	0.382353	0.293103	0.652174	0.323077	0.177778	3b	NA	0.00201331
chr2	147147000	147148000	0.75	0.551724	0.391304	0.861111	0.735294	0.357143	3b	NA	0.0027657
chr2	147370000	147371000	0.545455	0.0465116	0.333333	0.647059	0.130435	0.181818	3a	3.13765e-05	NA
chr2	147642000	147643000	0.805556	0.675676	0.277778	0.8125	0.659091	0.413793	3b	NA	5.36622e-05
chr2	147709000	147710000	0.638889	0.259259	0.350877	0.5	0.0689655	0.5	3a	0.0165549	NA
chr2	147721000	147722000	0.846154	0.357143	0.777778	0.814815	0.5	0.909091	3a	0.035745	NA
chr2	148111000	148112000	0.6	0.545455	0.255814	0.631579	0.423077	0.05	3b	NA	0.00744287
chr2	148217000	148218000	1	1	0.344828	0.8	0.75	0.230769	3b	NA	3.89351e-06
chr2	148499000	148500000	0.777778	0.347826	0.583333	0.714286	0.2	0.230769	3a	0.00504338	NA
chr2	148848000	148849000	0.615385	0.416667	0.130435	0.615385	0.6	0.2	3b	NA	0.00227687
chr2	148850000	148851000	0.634146	0.6	0.0645161	0.578947	0.85	0.3	3b	NA	0.000757836
chr2	149264000	149265000	0.772727	0.68	0.447368	0.85	0.791667	0.294118	3b	NA	0.00358139
chr2	149661000	149662000	0.628571	0.52	0.2	0.666667	0.518519	0.269231	3b	NA	0.00197867
chr2	149829000	149830000	0.62963	0.208333	0.52	0.615385	0.0526316	0.272727	3a	0.000699336	NA
chr2	150177000	150178000	0.866667	0.6	0.0769231	0.727273	0.583333	0.307692	3b	NA	5.4274e-05
chr2	150250000	150251000	0.833333	0.71875	0.25	0.909091	0.675676	0.545455	3b	NA	0.013062
chr2	150257000	150258000	0.862069	0.5	0.382353	0.615385	0.382353	0.0833333	3b	NA	0.00576597
chr2	150275000	150276000	0.810345	0.714286	0.407407	0.9	0.727273	0.466667	3b	NA	0.00564671
chr2	150301000	150302000	0.636364	0.428571	0.3	0.8	0.73913	0.272727	3b	NA	0.00314561
chr2	150578000	150579000	0.9	0.363636	0.533333	0.894737	0.625	0.615385	3a	0.041034	0.0218434
chr2	150666000	150667000	0.674419	0.64	0.492537	0.878788	0.363636	0.235294	3b	NA	0.0448461
chr2	150906000	150907000	1	0.708333	0.421053	0.896552	0.75	0.625	3b	NA	0.00143423
chr2	151109000	151110000	0.75	0.6	0.1	0.692308	0.692308	0.388889	3b	NA	0.00850116
chr2	151343000	151344000	0.914894	0.857143	0.125	1	0.88	0.5	3b	NA	0.000619837
chr2	151360000	151361000	0.6	0.625	0.25	0.764706	0.571429	0.0588235	3b	NA	0.000464807
chr2	151423000	151424000	0.75	0.857143	0.153846	0.6875	0.689655	0.3	3b	NA	0.00472249
chr2	151934000	151935000	0.857143	0.733333	0.526316	0.727273	0.777778	0.235294	3b	NA	0.0251341
chr2	151963000	151964000	0.71875	0.461538	0.464286	1	0.133333	0.631579	3a	0.0317463	NA
chr2	152410000	152411000	0.684211	0.230769	0.434783	0.642857	0.214286	0.521739	3a	0.000870747	NA
chr2	152634000	152635000	0.835294	0.434783	0.418803	0.697531	0.6	0.257576	3b	NA	0.00105642
chr2	152725000	152726000	0.870968	0.333333	0.620253	0.770492	0.352113	0.625	3a	9.0165e-08	NA
chr2	152726000	152727000	0.66	0.4	0.685714	0.814815	0.130435	0.35	3a	0.0159424	NA
chr2	152803000	152804000	0.666667	0.190476	0.795455	0.866667	0.230769	0.75	3a	0.00020019	NA
chr2	153017000	153018000	0.433333	0.173913	0.0465116	0.583333	0.382353	0.1	3b	NA	0.00135687
chr2	153079000	153080000	0.789474	0.769231	0.472222	0.7	0.793103	0.214286	3b	NA	0.0419742
chr2	153286000	153287000	0.92	0.947368	0.592593	1	0.764706	0.384615	3b	NA	0.00198316
chr2	153457000	153458000	0.863636	0.37037	0.555556	0.789474	0.0909091	0.272727	both	0.000159674	0.037423
chr2	153522000	153523000	0.711111	0.111111	0.35	0.62963	0.147059	0.285714	3a	9.46238e-09	0.0284588
chr2	153525000	153526000	0.674419	0.258065	0.574074	0.592593	0.151515	0.636364	3a	0.00032985	NA
chr2	153641000	153642000	0.583333	0.125	0.681818	0.764706	0.25	0.75	3a	0.00318916	NA
chr2	153651000	153652000	0.729167	0	0.651163	0.75	0.0571429	0.619048	3a	0	NA
chr2	153740000	153741000	0.46875	0.333333	0.128205	0.657895	0.589744	0.173913	3b	NA	0.00112585
chr2	153826000	153827000	0.693878	0.666667	0.161765	0.577181	0.568966	0.254237	3b	NA	1.44212e-06
chr2	15401000	15402000	0.85	0.7	0.428571	0.928571	0.533333	0.538462	3b	NA	0.00841203
chr2	154427000	154428000	0.575758	0	0.470588	0.47619	0.0731707	0.318182	3a	4.7837e-06	NA
chr2	154713000	154714000	0.741935	0.446809	0.651163	0.976744	0.25	0.65	3a	0.00955845	NA
chr2	154795000	154796000	0.809524	0.785714	0.466667	0.923077	0.909091	0.272727	3b	NA	0.00505726
chr2	155095000	155096000	0.75	0.24	0.375	0.65	0.296296	0.538462	3a	0.00179141	NA
chr2	155480000	155481000	0.75	0.6	0.32	0.8	0.518519	0.4	3b	NA	0.00823243
chr2	155621000	155622000	0.81768	0.770642	0.404762	0.762887	0.641975	0.369565	3b	NA	1.32453e-07
chr2	155630000	155631000	0.59633	0.0916031	0.650307	0.685714	0.108374	0.633333	3a	0	NA
chr2	155631000	155632000	0.531401	0.139706	0.565445	0.69697	0.212291	0.453333	3a	6.33814e-05	NA
chr2	155632000	155633000	0.805405	0.433735	0.644444	0.803571	0.33913	0.625698	3a	4.07446e-08	NA
chr2	155943000	155944000	0.777778	0.111111	0.285714	0.5	0.205882	0.470588	3a	2.96806e-05	NA
chr2	156056000	156057000	0.867647	0.744444	0.427273	0.788462	0.853659	0.411765	3b	NA	2.08221e-06
chr2	156317000	156318000	1	0.65	0.4	0.909091	0.916667	0.666667	3b	NA	0.00840265
chr2	156416000	156417000	0.736842	0.35	0.733333	0.7	0.2	0.571429	3a	0.0306259	NA
chr2	156425000	156426000	0.7	0.364865	0.30303	0.72	0.423077	0.208333	3b	0.00772522	8.21326e-05
chr2	156704000	156705000	0.844156	0.552083	0.465116	0.729412	0.688889	0.276596	3b	NA	0.00108443
chr2	157245000	157246000	0.628571	0.666667	0.238095	0.642857	0.307692	0.2	3b	NA	0.0121267
chr2	157555000	157556000	0.75	0.214286	0.740741	0.7	0.4	0.8	3a	0.00328394	NA
chr2	157650000	157651000	0.647059	0.04	0.423077	0.631579	0.333333	0.45	3a	0.0294763	NA
chr2	157674000	157675000	0.695652	0.324324	0.480769	0.857143	0.333333	0.454545	3a	0.00109542	0.0389863
chr2	157697000	157698000	0.78125	0.47619	0.5	0.9	0.722222	0.357143	3b	NA	0.00485074
chr2	157747000	157748000	0.727273	0.466667	0.571429	0.9	0.333333	0.705882	3a	0.0242015	NA
chr2	157797000	157798000	0.928571	0.3125	0.8	0.8	0.333333	0.666667	3a	1.8137e-05	NA
chr2	158354000	158355000	0.826087	0.761905	0.428571	1	0.6875	0.307692	3b	NA	0.000244476
chr2	158539000	158540000	0.545455	0.342466	0.280702	0.696429	0.177215	0.115385	3b	0.0164327	0.0017045
chr2	158543000	158544000	0.803279	0.411765	0.357143	0.757576	0.55814	0.37037	3b	NA	0.00012784
chr2	158666000	158667000	0.75	0.173913	0.59322	0.692308	0.3	0.454545	3a	1.98252e-05	NA
chr2	158864000	158865000	0.6	0.153846	0.478261	0.75	0	0.2	3a	4.13817e-06	NA
chr2	159054000	159055000	0.642857	0.465116	0.32	0.833333	0.485714	0.342857	3b	NA	0.00303361
chr2	159520000	159521000	0.75	0.772727	0.266667	0.916667	0.722222	0.52	3b	NA	0.025364
chr2	159534000	159535000	0.68	0.8	0.354839	0.846154	0.588235	0.181818	3b	NA	0.00690118
chr2	160127000	160128000	0.882353	0.625	0.321429	1	0.625	0.352941	3b	NA	1.37929e-07
chr2	160279000	160280000	0.866667	0.6	0.304348	0.875	0.869565	0.631579	3b	NA	0.0326637
chr2	160348000	160349000	0.6	0.3	0.457143	0.7	0.153846	0.615385	3a	0.0443695	NA
chr2	160360000	160361000	0.672414	0.0277778	0.384615	0.62069	0	0.18	3a	0	0.015443
chr2	160362000	160363000	0.647059	0.25	0.4	0.5	0.0666667	0.222222	3a	0.000232028	NA
chr2	160363000	160364000	0.666667	0.166667	0.847826	0.69697	0	0.75	3a	3.15679e-07	NA
chr2	160376000	160377000	0.666667	0.103448	0.490196	0.735294	0.205882	0.42	3a	2.47978e-07	NA
chr2	16250000	16251000	0.793103	0.454545	0.611111	0.85	0.352941	0.5	3a	0.00279138	NA
chr2	162685000	162686000	0.888889	0.75	0.5	0.842105	0.761905	0.428571	3b	NA	0.0066084
chr2	162899000	162900000	0.940476	0.75	0.526316	0.932039	0.561404	0.428571	3b	0.0280778	2.71962e-09
chr2	163331000	163332000	0.72549	0.714286	0.395349	0.863636	0.75	0.285714	3b	NA	0.00120756
chr2	163475000	163476000	0.777778	0.909091	0.285714	0.782609	0.85	0.266667	3b	NA	0.000442859
chr2	163828000	163829000	0.911765	0.897959	0.571429	0.933333	0.827586	0.3125	3b	NA	0.00070683
chr2	164184000	164185000	0.686275	0.470588	0.290909	0.75	0.538462	0.258065	3b	NA	0.000164452
chr2	164340000	164341000	0.756757	0.657895	0.375	0.928571	0.769231	0.433333	3b	NA	0.00257309
chr2	164392000	164393000	0.89011	0.688312	0.396694	0.83871	0.666667	0.285714	3b	NA	7.88163e-10
chr2	164393000	164394000	0.732283	0.671053	0.265	0.571429	0.638554	0.192308	3b	NA	5.53842e-05
chr2	164396000	164397000	0.816092	0.83871	0.358025	0.793103	0.645161	0.351351	3b	NA	4.68033e-07
chr2	164488000	164489000	0.851064	0.382979	0.833333	0.868421	0.409091	0.653846	3a	3.5716e-09	NA
chr2	165111000	165112000	0.6	0.319149	0.147059	0.666667	0.590909	0.28	3b	NA	0.000990665
chr2	165143000	165144000	0.703297	0.342105	0.1875	0.707317	0.659091	0.368421	3b	NA	0.00178141
chr2	165194000	165195000	0.8	0.4	0.75	0.909091	0.230769	0.7	3a	0.00157689	NA
chr2	165397000	165398000	0.570312	0.125	0.419355	0.776316	0.274809	0.41791	3a	0.00246953	NA
chr2	165501000	165502000	0.928571	0.785714	0.481481	0.8	0.837209	0.363636	3b	NA	0.0021475
chr2	165854000	165855000	0.574713	0.148936	0.59322	0.617647	0.192982	0.533333	3a	7.96019e-06	NA
chr2	165876000	165877000	0.543478	0.103448	0.423077	0.578947	0	0.482759	3a	5.09922e-06	NA
chr2	165877000	165878000	0.6875	0.16	0.588235	0.75	0.121212	0.416667	3a	1.50589e-08	NA
chr2	165886000	165887000	0.633333	0.0263158	0.305556	0.42	0.0333333	0.307692	3a	1.32001e-05	NA
chr2	165896000	165897000	0.844444	0.363636	0.636364	0.891892	0.529412	0.804878	3a	0.00020491	NA
chr2	165897000	165898000	0.793103	0.454545	0.586207	0.833333	0.225806	0.733333	3a	0.000711367	NA
chr2	165898000	165899000	0.557692	0.0609756	0.736842	0.741935	0	0.507463	3a	2.31513e-09	NA
chr2	165899000	165900000	0.764706	0.025641	0.625	0.711111	0.031746	0.55814	3a	0	NA
chr2	166172000	166173000	0.848485	0.387097	0.75	0.732558	0.372549	0.728814	3a	7.28375e-05	NA
chr2	166323000	166324000	0.794872	0	0.666667	0.846154	0.181818	0.75	3a	4.82084e-12	NA
chr2	166344000	166345000	0.686747	0.292135	0.671533	0.825581	0.303371	0.741176	3a	1.17506e-06	NA
chr2	166348000	166349000	0.740741	0.179487	0.675676	0.5	0.204082	0.479167	3a	0.00196388	NA
chr2	166367000	166368000	0.727273	0.37931	0.809524	0.83871	0.0555556	0.8	3a	0.0041761	NA
chr2	166491000	166492000	0.714286	0.4	0.693548	0.775	0.204545	0.52381	3a	0.000424129	NA
chr2	166551000	166552000	0.8	0.171429	0.6875	0.794118	0.142857	0.545455	3a	0	NA
chr2	166552000	166553000	0.706522	0.232143	0.75	0.697674	0.138889	0.65	3a	2.00347e-10	NA
chr2	166752000	166753000	0.636364	0.4	0.470588	0.75	0.166667	0.5	3a	0.0223507	NA
chr2	167070000	167071000	0.755102	0.857143	0.297297	0.9	0.836364	0.185185	3b	NA	3.59057e-06
chr2	167104000	167105000	0.804734	0.79235	0.372671	0.760417	0.747312	0.296703	3b	NA	5.78366e-10
chr2	167234000	167235000	0.658537	0.314815	0.602564	0.75	0.25	0.5	3a	6.47489e-05	NA
chr2	167326000	167327000	0.787879	0.108696	0.625	0.5	0.25	0.333333	3a	0.0106234	NA
chr2	167497000	167498000	0.567568	0.393939	0.129032	0.857143	0.454545	0.176471	3b	NA	0.000388766
chr2	167562000	167563000	0.677419	0.179487	0.675	0.590909	0.121212	0.428571	3a	9.18391e-07	NA
chr2	167589000	167590000	0.422535	0.0208333	0.357143	0.625	0	0.310345	3a	2.11104e-06	NA
chr2	167776000	167777000	0.87037	0.519231	0.851852	1	0.345455	0.744	3a	0.000145691	NA
chr2	167851000	167852000	0.636364	0.16	0.352941	0.464286	0	0.333333	3a	0.00223608	NA
chr2	167991000	167992000	0.822581	0.5	0.772727	0.725	0.227273	0.636364	3a	0.00835366	NA
chr2	168070000	168071000	0.75	0.366667	0.777778	0.956522	0.4	0.653846	3a	0.00158658	NA
chr2	168114000	168115000	0.642857	0.214286	0.34	0.85	0.393939	0.4	3a	0.0152271	0.012112
chr2	168156000	168157000	0.529412	0.0769231	0.551724	1	0.117647	0.272727	3a	0.0135403	NA
chr2	16823000	16824000	0.628571	0.25	0.655172	0.909091	0.333333	0.6875	3a	0.0474713	NA
chr2	168262000	168263000	0.755952	0.478873	0.286885	0.78481	0.448	0.253521	3b	0.000273987	0
chr2	168268000	168269000	0.60515	0.406667	0.0571429	0.480583	0.41791	0.220339	3b	NA	0.000988589
chr2	168460000	168461000	0.648649	0.25	0.666667	0.727273	0.291667	0.594595	3a	0.0119084	NA
chr2	168837000	168838000	0.555556	0.108434	0.333333	0.704545	0.257143	0.52381	3a	0.000102057	NA
chr2	169780000	169781000	0.71875	0.23913	0.571429	0.710526	0.375	0.6	3a	0.000956661	NA
chr2	169936000	169937000	0.85	0.875	0.612903	0.9	0.538462	0.333333	3b	NA	0.0332551
chr2	170037000	170038000	0.720588	0.492188	0.32	0.795181	0.420168	0.305556	3b	0.00123713	7.51949e-08
chr2	170258000	170259000	0.717949	0.363636	0.375	0.6	0.428571	0.125	3b	NA	0.016227
chr2	170325000	170326000	0.851064	0.314286	0.533333	0.891304	0.44	0.75	3a	1.51334e-06	NA
chr2	170403000	170404000	0.539216	0.0714286	0.52	0.607143	0.173077	0.27027	3a	2.6391e-06	NA
chr2	170406000	170407000	0.769231	0.408163	0.614458	0.826087	0.211765	0.741935	3a	1.1408e-05	NA
chr2	170506000	170507000	0.787879	0.394366	0.267857	0.8	0.521739	0.45283	3b	0.00163381	0.000173871
chr2	170613000	170614000	0.9	0.718447	0.328767	0.8125	0.705882	0.468085	3b	NA	5.31321e-06
chr2	170874000	170875000	0.891304	0.676923	0.508772	0.875	0.615385	0.375	3b	0.037052	7.58066e-05
chr2	170881000	170882000	0.866667	0.473684	0.684211	0.827586	0.411765	0.5	3a	0.0130809	NA
chr2	171511000	171512000	0.790698	0.307692	0.795918	0.8	0.393939	0.583333	3a	0.000167753	NA
chr2	171669000	171670000	0.642857	0.619048	0.25	0.5	0.266667	0	3b	NA	0.0318248
chr2	171901000	171902000	0.9375	0.444444	0.75	0.692308	0.363636	0.529412	3a	0.0378921	NA
chr2	172347000	172348000	0.653846	0.387097	0.785714	0.818182	0.166667	0.8	3a	0.0261857	NA
chr2	172522000	172523000	0.793103	0.5625	0.216216	0.758621	0.588235	0.392857	3b	NA	2.33285e-05
chr2	172681000	172682000	0.888889	0.72	0.314286	0.933333	0.608696	0.636364	3b	NA	0.00103283
chr2	172729000	172730000	0.666667	0.0769231	0.44	0.48	0.0769231	0.441176	3a	2.01448e-06	NA
chr2	172755000	172756000	0.756098	0.363636	0.552632	0.761905	0.3125	0.678571	3a	0.012348	NA
chr2	172792000	172793000	0.846154	0.678571	0.557377	0.895833	0.647059	0.319149	3b	NA	0.00228131
chr2	172922000	172923000	0.611111	0.189189	0.565217	0.714286	0.298246	0.266667	3a	0.000703039	NA
chr2	172936000	172937000	0.690476	0.0172414	0.65	0.695652	0	0.758621	3a	0	NA
chr2	172937000	172938000	0.652174	0	0.649351	0.72973	0	0.714286	3a	0	NA
chr2	172950000	172951000	0.481132	0	0.318182	0.396226	0.0555556	0.354839	3a	1.35835e-06	NA
chr2	172978000	172979000	0.612903	0	0.619048	0.611111	0.208333	0.526316	3a	0.0010914	NA
chr2	173273000	173274000	0.652174	0.148649	0.565217	0.636364	0.269231	0.611111	3a	3.16711e-05	NA
chr2	173339000	173340000	0.666667	0.0833333	0.571429	0.565217	0.275862	0.6	3a	0.00751092	NA
chr2	173593000	173594000	0.8125	0.333333	0.75	0.916667	0.586957	0.684211	3a	0.0378921	NA
chr2	173595000	173596000	0.744186	0.261905	0.32	0.54902	0.225	0.4375	3a	0.00391068	NA
chr2	173781000	173782000	0.956522	0.5	0.780488	1	0.642857	0.875	3a	0.0031117	NA
chr2	174010000	174011000	0.714286	0.442308	0.692308	0.8	0.263158	0.421053	3a	0.0109301	NA
chr2	174439000	174440000	0.510638	0.0533333	0.4	0.5	0.15625	0.205128	3a	0.000110758	NA
chr2	174816000	174817000	0.833333	0.285714	0.774194	0.9	0.541667	0.75	3a	0.00987026	NA
chr2	17525000	17526000	0.625	0.117647	0.684211	0.785714	0.181818	0.533333	3a	8.97421e-05	NA
chr2	17670000	17671000	0.52	0.114286	0.310345	0.666667	0.25	0.441176	3a	0.00139671	NA
chr2	17732000	17733000	0.644444	0.217391	0.642857	0.758621	0.15625	0.703704	3a	4.57629e-06	NA
chr2	177797000	177798000	0.666667	0.666667	0.3	0.842105	0.555556	0.375	3b	NA	0.00650985
chr2	177853000	177854000	0.727273	0.692308	0.3	0.769231	0.866667	0.375	3b	NA	0.0450145
chr2	178272000	178273000	0.7	0.4	0.193548	0.642857	0.727273	0.166667	3b	NA	0.00309634
chr2	178407000	178408000	0.602094	0.537975	0.306748	0.854369	0.515723	0.324074	3b	NA	0.0129997
chr2	178706000	178707000	0.809524	0.814815	0.371429	0.880435	0.802632	0.32	3b	NA	9.91025e-10
chr2	178757000	178758000	0.857143	0.619048	0.548387	1	0.777778	0.47619	3b	NA	0.00372304
chr2	179197000	179198000	0.882353	0.870968	0.206897	0.882353	0.769231	0.5	3b	NA	7.48607e-05
chr2	179199000	179200000	0.684211	0.56	0.435897	0.9375	0.809524	0.32	3b	NA	0.0108374
chr2	179352000	179353000	0.64	0.324324	0.25	0.703704	0.56	0.272727	3b	NA	0.00289482
chr2	18030000	18031000	0.836735	0.0638298	0.982143	0.93617	0.153846	0.6875	3a	0	NA
chr2	18031000	18032000	0.546512	0	0.266667	0.448276	0	0.0952381	3a	2.24208e-11	0.0224295
chr2	18032000	18033000	0.38961	0.0454545	0.538462	0.473684	0	0.541667	3a	1.16785e-06	NA
chr2	18033000	18034000	0.844444	0.0769231	0.733333	0.866667	0.2	0.625	3a	0	NA
chr2	18034000	18035000	0.809524	0.268293	0.83908	0.941176	0.458333	0.872727	3a	3.58401e-05	NA
chr2	180352000	180353000	0.738095	0.666667	0.294118	0.833333	0.7	0.428571	3b	NA	0.00358026
chr2	18038000	18039000	0.847222	0.27907	0.852632	0.795918	0.186047	0.88	3a	0	NA
chr2	18040000	18041000	0.590278	0	0.57971	0.505155	0.0243902	0.477612	3a	0	NA
chr2	18041000	18042000	0.5	0.0222222	0.541667	0.493506	0.076087	0.53125	3a	3.70659e-12	NA
chr2	180508000	180509000	0.853659	0.190476	0.395833	0.806452	0.378378	0.55	3a	7.88796e-07	0.00246482
chr2	18051000	18052000	0.535714	0.189189	0.478261	0.6	0.0909091	0.551724	3a	0.000432443	NA
chr2	181457000	181458000	0.878788	0.243243	0.447368	0.75	0.478261	0.583333	3a	0.000990085	0.0298901
chr2	181466000	181467000	0.647059	0.8	0.375	0.833333	0.705882	0.25	3b	NA	0.0219078
chr2	181560000	181561000	0.909091	0.733333	0.36	0.903846	0.8125	0.444444	3b	NA	6.41217e-06
chr2	181703000	181704000	0.709677	0.785714	0.173913	0.5	0.741935	0.2	3b	NA	0.00660816
chr2	181754000	181755000	0.826087	0.785714	0.292683	0.75	0.785714	0.388889	3b	NA	0.000402152
chr2	181788000	181789000	0.666667	0.421053	0	0.5	0.777778	0.133333	3b	NA	0.000639712
chr2	181922000	181923000	0.909091	0.770833	0.314815	0.714286	0.783784	0.42	3b	NA	0.00014341
chr2	18233000	18234000	0.372881	0.0652174	0.641026	0.592593	0.0851064	0.296296	3a	0.00218749	NA
chr2	18565000	18566000	0.8	0.538462	0.333333	0.866667	0.815789	0.52	3b	NA	0.00563015
chr2	18592000	18593000	0.928571	0.538462	0.774194	0.8	0.357143	0.9	3a	0.00713205	NA
chr2	18675000	18676000	0.782609	0.0263158	0.527778	0.769231	0.266667	0.589744	3a	0.000243719	NA
chr2	18686000	18687000	0.75	0	0.625	0.692308	0.12	0.615385	3a	3.03542e-09	NA
chr2	18687000	18688000	0.816667	0.152542	0.728395	0.735294	0.2	0.666667	3a	0	NA
chr2	18963000	18964000	0.680851	0.318182	0.714286	0.785714	0.333333	0.684211	3a	0.0153288	NA
chr2	19235000	19236000	1	0.4375	0.565217	0.774194	0.333333	0.521739	3a	0.00149592	NA
chr2	19543000	19544000	0.857143	0.857143	0.545455	0.772727	0.655172	0.2	3b	NA	0.0354317
chr2	19854000	19855000	0.923077	0.8	0.4	0.928571	0.666667	0.3	3b	NA	0.000242781
chr2	20137000	20138000	0.857143	0.363636	0.695652	0.8125	0.444444	0.772727	3a	0.0220014	NA
chr2	20548000	20549000	0.642857	0.238095	0.507246	0.548387	0.131148	0.45614	3a	0.000261876	NA
chr2	20689000	20690000	0.857143	0.4	0.84	0.769231	0.321429	0.583333	3a	0.00346903	NA
chr2	21262000	21263000	0.925926	0.533333	0.95	0.911111	0.5	0.72	3a	0.000160702	NA
chr2	21601000	21602000	0.777778	0.458333	0.266667	0.75	0.666667	0.181818	3b	NA	6.91854e-05
chr2	21812000	21813000	0.863636	0.52381	0.266667	0.933333	0.625	0.333333	3b	NA	8.88493e-06
chr2	21815000	21816000	1	0.888889	0.529412	0.763158	0.692308	0.333333	3b	NA	0.0170673
chr2	21887000	21888000	0.75	0.536585	0.375	0.823529	0.666667	0.352941	3b	NA	0.00432633
chr2	21890000	21891000	0.657895	0.583333	0.238095	0.761905	0.580645	0.357143	3b	NA	0.00846866
chr2	22677000	22678000	0.514286	0.113636	0.660714	0.5	0.0697674	0.714286	3a	2.9296e-06	NA
chr2	23235000	23236000	0.605263	0.586667	0.317757	0.792683	0.547945	0.12987	3b	NA	0.00184939
chr2	23290000	23291000	0.695122	0.657143	0.166667	0.714286	0.777778	0.0434783	3b	NA	2.11678e-10
chr2	23301000	23302000	0.789474	0.473684	0.1875	0.692308	0.5	0.454545	3b	NA	0.01799
chr2	23570000	23571000	0.809524	0.636364	0.44	0.956522	0.9375	0.466667	3b	NA	0.00234481
chr2	23603000	23604000	0.615385	0.555556	0.0769231	0.636364	0.375	0.317073	3b	NA	0.0292914
chr2	23795000	23796000	0.5	0.4375	0.105263	0.708333	0.583333	0.25	3b	NA	0.00557343
chr2	24161000	24162000	0.916667	0.73913	0.375	0.954545	0.793103	0.4	3b	NA	2.60856e-06
chr2	24211000	24212000	0.72973	0.789474	0.136364	0.64	0.47619	0.357143	3b	NA	0.00194726
chr2	24259000	24260000	0.636364	0.625	0.190476	0.826087	0.526316	0.461538	3b	NA	0.0253365
chr2	24357000	24358000	0.75	0.5	0.28	0.545455	0.533333	0.153846	3b	NA	0.0169911
chr2	24469000	24470000	0.625	0.1	0.578947	0.823529	0.214286	0.4	3a	4.40195e-05	NA
chr2	24475000	24476000	0.557692	0.0882353	0.421053	0.453488	0.0116279	0.28125	3a	2.3813e-09	NA
chr2	25221000	25222000	0.56	0.652174	0.241379	0.75	0.5	0.0909091	3b	NA	0.00838374
chr2	25741000	25742000	0.733333	0.64	0.185185	0.754717	0.702128	0.291667	3b	NA	7.75083e-06
chr2	25865000	25866000	0.462963	0.363636	0.0877193	0.68	0.375	0.130435	3b	NA	0.000283682
chr2	25881000	25882000	0.8	0.666667	0.28	0.75	0.714286	0.416667	3b	NA	0.00397754
chr2	26171000	26172000	0.555556	0.333333	0.0714286	0.535714	0.142857	0.0666667	3b	NA	6.65972e-06
chr2	26497000	26498000	0.746269	0.421875	0.72973	0.953488	0.322581	0.703704	3a	0.00225961	NA
chr2	26541000	26542000	0.617021	0.172414	0.375	0.5	0.0769231	0.407407	3a	0.000251477	NA
chr2	26757000	26758000	0.884615	0.75	0.363636	0.772727	0.8	0.466667	3b	NA	0.00186309
chr2	26816000	26817000	0.78125	0.357143	0.428571	0.933333	0.793103	0.483871	3b	NA	0.00347646
chr2	26870000	26871000	0.571429	0.695652	0.166667	0.652174	0.518519	0.15	3b	NA	0.000589005
chr2	26944000	26945000	0.833333	0.857143	0.2	1	0.944444	0.153846	3b	NA	5.92985e-10
chr2	27043000	27044000	0.736842	0.285714	0.0769231	0.9	0.176471	0.272727	both	8.86505e-05	2.40947e-05
chr2	27496000	27497000	0.846154	0.384615	0.428571	0.816667	0.757282	0.373134	3b	NA	7.82894e-08
chr2	27674000	27675000	1	0.636364	0.958333	0.916667	0.419355	0.928571	3a	0.000251799	NA
chr2	27872000	27873000	0.689655	0.321429	0.463415	0.68	0.217391	0.857143	3a	0.00394502	NA
chr2	28141000	28142000	0.738095	0.24	0.428571	0.7	0.347826	0.68	3a	0.00288635	NA
chr2	28370000	28371000	0.558824	0.461538	0.145833	0.53125	0.0645161	0.125	3b	NA	0.000143902
chr2	28526000	28527000	0.574074	0.25	0.666667	0.75	0.16	0.548387	3a	0.000346265	NA
chr2	28532000	28533000	0.813559	0.258065	0.615385	0.854167	0.446429	0.717391	3a	4.27387e-05	NA
chr2	28791000	28792000	0.903226	0.411765	0.5	1	0.571429	0.92	3a	0.000880433	NA
chr2	29202000	29203000	0.761905	0.615385	0.307692	0.916667	0.692308	0.454545	3b	NA	0.0148783
chr2	29613000	29614000	0.772727	0.571429	0.428571	0.923077	0.722222	0.4	3b	NA	0.0158163
chr2	29845000	29846000	0.555556	0.0484848	0.56	0.451613	0.101796	0.579832	3a	1.17429e-09	NA
chr2	29846000	29847000	0.434978	0.108434	0.463855	0.507246	0.0105263	0.5	3a	3.799e-06	NA
chr2	30212000	30213000	0.794118	0.625	0.464286	0.947368	0.727273	0.444444	3b	NA	0.00203144
chr2	30475000	30476000	0.753623	0.326087	0.852459	0.757576	0.380952	0.861111	3a	0.000140956	NA
chr2	30503000	30504000	0.586207	0.647059	0.125	0.666667	0.416667	0.26	3b	NA	0.00623465
chr2	30547000	30548000	0.86747	0.277778	0.709677	0.807692	0.383721	0.644444	3a	6.84078e-09	NA
chr2	30554000	30555000	0.730769	0.315789	0.73913	0.611111	0.166667	0.615385	3a	0.000296404	NA
chr2	30585000	30586000	0.6875	0.2	0.59375	0.885714	0.483871	0.837838	3a	0.0166808	NA
chr2	3061000	3062000	0.653846	0.5	0.166667	0.783784	0.688525	0.380952	3b	NA	0.000905473
chr2	30686000	30687000	0.7	0.409091	0.816327	0.87931	0.285714	0.722222	3a	0.000763455	NA
chr2	30737000	30738000	0.75	0.315789	0.8	0.8125	0.192308	0.681818	3a	3.74099e-05	NA
chr2	30760000	30761000	0.566667	0.0967742	0.578947	0.47619	0.142857	0.433333	3a	0.000125698	NA
chr2	30787000	30788000	0.547945	0.157895	0.615385	0.640625	0.1	0.607143	3a	1.69343e-08	NA
chr2	30800000	30801000	0.944444	0.4	0.757576	0.78	0.5	0.6875	3a	0.000440559	NA
chr2	3087000	3088000	0.875	0.88	0.363636	0.846154	0.761905	0.4	3b	NA	0.000929911
chr2	3089000	3090000	0.708333	0.736842	0.264706	0.782609	0.692308	0.333333	3b	NA	0.000850688
chr2	3091000	3092000	0.666667	0.777778	0.142857	0.586207	0.645161	0.235294	3b	NA	0.00506453
chr2	3100000	3101000	0.733333	0.731707	0.5	0.809524	1	0.2	3b	NA	0.0385274
chr2	31120000	31121000	0.727273	0.382979	0.569231	0.872727	0.371429	0.916667	3a	0.000103444	NA
chr2	31344000	31345000	0.910448	0.666667	0.433333	0.948718	0.571429	0.615385	3b	0.00403966	0.000506579
chr2	31348000	31349000	0.571429	0.208333	0.571429	0.846154	0.318182	0.3125	3a	0.028066	NA
chr2	31404000	31405000	0.95	0.590909	0.434783	0.85	0.814815	0.347826	3b	NA	3.19587e-05
chr2	31458000	31459000	0.776119	0.52381	0.756757	0.833333	0.26087	0.586207	3a	0.00430447	NA
chr2	31951000	31952000	0.641026	0.142857	0.66	0.722222	0.274194	0.642857	3a	4.35318e-05	NA
chr2	32413000	32414000	0.857143	0.6	0.837838	1	0.375	0.772727	3a	0.0110475	NA
chr2	32589000	32590000	0.588235	0.181818	0.428571	0.75	0.24	0.571429	3a	0.000202474	NA
chr2	32627000	32628000	0.710526	0.25	0.631579	0.767442	0.4	0.625	3a	0.000448486	NA
chr2	32771000	32772000	0.641791	0.238095	0.527273	0.828571	0.375	0.508772	3a	0.00254464	NA
chr2	32895000	32896000	0.677419	0.583333	0.133333	0.6875	0.4	0.277778	3b	NA	0.00156733
chr2	32963000	32964000	0.457143	0.416667	0.130435	0.6875	0.428571	0.103448	3b	NA	0.00171387
chr2	33179000	33180000	0.74	0.267857	0.653333	0.810811	0.387097	0.666667	3a	2.25806e-05	NA
chr2	33298000	33299000	0.888889	0.928571	0.555556	0.916667	0.96	0.416667	3b	NA	0.0134667
chr2	3337000	3338000	0.857143	0.526316	0.16129	0.545455	0.571429	0.266667	3b	NA	0.00224657
chr2	33516000	33517000	0.692308	0.818182	0.290323	0.782609	0.655172	0.205882	3b	NA	2.75217e-05
chr2	33587000	33588000	0.8	0.4	0.666667	0.666667	0.217391	0.6	3a	0.011437	NA
chr2	33593000	33594000	0.72973	0.0540541	0.416667	0.628571	0.173913	0.468085	3a	2.34698e-08	NA
chr2	33625000	33626000	0.6	0	0.666667	0.48	0.111111	0.833333	3a	2.27639e-06	NA
chr2	33638000	33639000	0.631579	0.0333333	0.468085	0.5625	0.0238095	0.611111	3a	0	NA
chr2	33652000	33653000	0.857143	0.578947	0.364865	0.714286	0.596774	0.282051	3b	NA	3.5088e-05
chr2	33713000	33714000	0.631579	0.0491803	0.371429	0.333333	0.0454545	0.4	3a	0.00882928	NA
chr2	3371000	3372000	0.6	0.5625	0.157895	0.681818	0.8	0.277778	3b	NA	0.00623359
chr2	33747000	33748000	0.8	0.368421	0.842857	0.869565	0.426471	0.8	3a	1.60978e-05	NA
chr2	33783000	33784000	0.8	0.538462	0.424242	1	0.433333	0.551724	both	0.0133163	0.00690949
chr2	33809000	33810000	0.926829	0.509434	0.777778	0.9	0.375	0.973684	3a	1.25279e-06	NA
chr2	33838000	33839000	0.769231	0.3	0.810345	0.791667	0.438596	0.666667	3a	0.00286244	NA
chr2	33908000	33909000	0.717949	0.321429	0.712121	0.909091	0.486486	0.882353	3a	0.0166206	NA
chr2	34089000	34090000	0.848485	0.5625	0.3125	0.791667	0.711538	0.472222	3b	NA	0.000319995
chr2	34287000	34288000	0.675676	0.129032	0.57377	0.777778	0.315789	0.36	3a	6.16066e-05	NA
chr2	34357000	34358000	0.851852	0.2	0.783784	0.583333	0.333333	0.684211	3a	0.0160282	NA
chr2	34359000	34360000	0.631579	0.157895	0.666667	0.857143	0.272727	0.625	3a	0.000475873	NA
chr2	34591000	34592000	0.673469	0.261905	0.702128	0.857143	0.308824	0.675676	3a	6.67605e-05	NA
chr2	34602000	34603000	0.490196	0.195122	0.586957	0.643836	0.08	0.5	3a	0.000326134	NA
chr2	34761000	34762000	0.85	0.809524	0.466667	0.818182	0.780488	0.272727	3b	NA	0.00932533
chr2	35016000	35017000	0.8	0.304348	0.478261	0.769231	0.461538	0.5	3a	0.0343791	NA
chr2	35048000	35049000	0.571429	0.48	0.0909091	0.736842	0.586207	0.173913	3b	NA	1.30655e-05
chr2	35121000	35122000	0.9375	0.923077	0.5	1	0.8125	0.416667	3b	NA	0.000287399
chr2	35584000	35585000	1	0.35	0.96	0.857143	0.352941	1	3a	2.00748e-06	NA
chr2	35621000	35622000	0.653846	0.0208333	0.113208	0.5	0.0506329	0.217391	both	3.49425e-08	0.00126718
chr2	35656000	35657000	0.730769	0.153846	0.442623	0.571429	0.204082	0.615385	3a	7.65023e-07	NA
chr2	35988000	35989000	0.529412	0.741935	0.214286	0.833333	0.590909	0.322581	3b	NA	0.0374328
chr2	3609000	3610000	0.705882	0.421053	0.176471	0.823529	0.55	0.352941	3b	NA	0.00114867
chr2	36194000	36195000	0.818182	0.473684	0.6	0.928571	0.272727	0.461538	3a	0.000684586	NA
chr2	36212000	36213000	0.6	0	0.583333	0.571429	0.166667	0.363636	3a	0.000922154	NA
chr2	36358000	36359000	0.763158	0.815789	0.306122	0.85	0.813953	0.210526	3b	NA	3.8709e-07
chr2	36463000	36464000	0.858586	0.689655	0.4	0.92	0.764706	0.388889	3b	NA	2.56759e-08
chr2	36507000	36508000	0.714286	0.588235	0.444444	0.909091	0.4	0.36	3b	NA	0.0167972
chr2	36812000	36813000	0.815789	0.483871	0.27027	0.785714	0.590909	0.47619	3b	NA	0.00123302
chr2	36980000	36981000	0.636364	0.4	0.1	0.5	0.565217	0.2	3b	NA	0.0192788
chr2	37023000	37024000	0.695652	0.636364	0.354839	0.818182	0.857143	0.294118	3b	NA	0.0111985
chr2	37044000	37045000	0.741935	0.736842	0.428571	0.785714	0.8	0.269231	3b	NA	0.00165305
chr2	37085000	37086000	0.55	0.631579	0.181818	0.631579	0.533333	0.111111	3b	NA	0.00128464
chr2	37106000	37107000	0.666667	0.388889	0.1875	0.6	0.538462	0.0967742	3b	NA	8.47856e-05
chr2	37760000	37761000	0.5	0	0.580645	0.514286	0.0952381	0.357143	3a	2.24862e-05	NA
chr2	37775000	37776000	0.52381	0.257143	0.701149	0.692308	0.0769231	0.785714	3a	0.00259962	NA
chr2	37778000	37779000	0.625	0.208333	0.428571	0.588235	0.190476	0.47619	3a	0.00811157	NA
chr2	37793000	37794000	0.570485	0.426471	0.187192	0.633745	0.281967	0.196532	3b	0.0484702	9.3144e-11
chr2	38144000	38145000	0.782609	0.266667	0.545455	0.789474	0.409091	0.5	3a	0.00609842	NA
chr2	38416000	38417000	0.83871	0.734694	0.314286	0.73913	0.84	0.421053	3b	NA	0.000933648
chr2	38660000	38661000	0.689655	0.62963	0.285714	0.740741	0.666667	0.285714	3b	NA	0.00211035
chr2	38696000	38697000	0.725	0.25	0.65625	0.733333	0.277778	0.769231	3a	0.000683022	NA
chr2	38917000	38918000	0.75	0.151515	0.684211	0.72	0.222222	0.6	3a	2.83137e-06	NA
chr2	38923000	38924000	0.804348	0	0.8	0.628571	0.08	0.793103	3a	0	NA
chr2	38924000	38925000	0.671875	0.0657895	0.608696	0.433824	0.0520833	0.276923	3a	0.000186847	NA
chr2	39192000	39193000	0.756757	0.568966	0.393443	0.847826	0.590164	0.363636	3b	NA	5.58605e-05
chr2	39375000	39376000	0.611111	0.75	0.0952381	0.692308	0.95	0.375	3b	NA	0.0349114
chr2	39806000	39807000	0.701299	0.568627	0.321429	0.732143	0.418605	0.275862	3b	NA	5.71758e-06
chr2	40086000	40087000	0.727273	0.441176	0.166667	0.692308	0.714286	0.323529	3b	NA	0.000537728
chr2	40203000	40204000	0.625	0.6	0.0588235	0.529412	0.7	0.2	3b	NA	0.00420726
chr2	40354000	40355000	0.777778	0.272727	0.791667	0.828571	0.363636	0.923077	3a	0.00301169	NA
chr2	41491000	41492000	0.695652	0.64	0.2	0.5	0.6	0.125	3b	NA	0.0060121
chr2	4373000	4374000	0.9	0.454545	0.884615	0.833333	0.357143	0.666667	3a	0.0123443	NA
chr2	44395000	44396000	0.76	0.413793	0.684211	0.84	0.333333	0.555556	3a	0.00194731	NA
chr2	44437000	44438000	0.72093	0.347826	0.672414	0.644444	0.189655	0.4375	3a	0.000957949	NA
chr2	44524000	44525000	0.666667	0.136364	0.55	0.636364	0.225806	0.4375	3a	0.00126349	NA
chr2	4453000	4454000	0.731707	0.16	0.862069	0.944444	0.4375	0.580645	3a	0.00153363	NA
chr2	44571000	44572000	0.617647	0.30303	0.545455	0.882353	0.181818	0.655172	3a	0.00246953	NA
chr2	44953000	44954000	0.717949	0.285714	0.617021	0.711111	0.327273	0.458333	3a	0.000136808	NA
chr2	44988000	44989000	0.861878	0.546828	0.346457	0.882058	0.658363	0.579968	3b	0.00177692	0.0069463
chr2	44989000	44990000	0.92	0.611511	0.375	0.883117	0.448485	0.494118	3b	0.000397802	6.37528e-09
chr2	45000000	45001000	0.666667	0	0.724138	0.681818	0.0909091	0.8	3a	1.65676e-08	NA
chr2	45001000	45002000	0.641791	0.12766	0.543478	0.547368	0.192308	0.329412	3a	2.77661e-07	NA
chr2	45037000	45038000	0.464286	0.0952381	0.419355	0.5	0	0.458333	3a	4.64488e-06	NA
chr2	45038000	45039000	0.666667	0	0.478261	0.9	0.1	0.583333	3a	2.03734e-08	NA
chr2	45071000	45072000	0.589744	0.225	0.5	0.8	0.292308	0.428571	3a	0.00236797	NA
chr2	45088000	45089000	0.679245	0.296296	0.485294	0.56	0.12	0.571429	3a	0.00264732	NA
chr2	45097000	45098000	0.731343	0.34375	0.579618	0.797619	0.336842	0.671875	3a	4.7138e-08	NA
chr2	45102000	45103000	0.769231	0.309524	0.75	0.846154	0.4	0.68	3a	0.000240876	NA
chr2	45103000	45104000	0.473684	0	0.583333	0.9	0.170732	0.285714	3a	0.0153221	NA
chr2	45106000	45107000	0.681818	0.258065	0.578947	0.785714	0.393939	0.560606	3a	0.00116888	NA
chr2	4528000	4529000	0.928571	0.6	0.833333	0.868421	0.3125	0.823529	3a	0.00983426	NA
chr2	4529000	4530000	0.735294	0.314815	0.535714	0.894737	0.111111	0.5625	3a	1.41803e-05	NA
chr2	45580000	45581000	0.833333	0.4375	0.733333	0.909091	0.25	1	3a	0.000756357	NA
chr2	45967000	45968000	1	0.482759	0.55	0.88	0.444444	0.68	3a	0.0001202	0.0416307
chr2	46184000	46185000	1	0.380952	0.72	0.722222	0.416667	0.8	3a	0.0193589	NA
chr2	47023000	47024000	1	0.774194	0.473684	0.75	0.826087	0.4	3b	NA	0.0273011
chr2	47798000	47799000	0.909091	0.684211	0.4	0.857143	0.689655	0.529412	3b	NA	0.00353628
chr2	47883000	47884000	0.888889	0.733333	0.44	0.8125	0.8	0.423077	3b	NA	0.00182448
chr2	48348000	48349000	0.933333	0.576923	0.744186	1	0.444444	0.8125	3a	0.000461281	NA
chr2	48424000	48425000	0.632653	0.142857	0.446429	0.666667	0.2	0.457143	3a	2.13229e-05	NA
chr2	48426000	48427000	0.857143	0.540541	0.708861	0.897436	0.409091	0.545455	3a	0.000174065	NA
chr2	49365000	49366000	0.727273	0.333333	0.681818	0.764706	0.304348	0.857143	3a	0.00462683	NA
chr2	49722000	49723000	0.701493	0.384615	0.6	0.705882	0.214286	0.571429	3a	0.00188207	NA
chr2	5062000	5063000	0.75	0.285714	0.423077	0.714286	0.25	0.647059	3a	0.00075348	NA
chr2	50866000	50867000	0.88	0.428571	0.5	0.761905	0.555556	0.214286	3b	NA	0.00935539
chr2	50885000	50886000	0.933333	0.235294	0.833333	1	0.454545	0.866667	3a	9.15255e-07	NA
chr2	50902000	50903000	0.694444	0.261905	0.647059	0.780488	0.297297	0.7	3a	1.69483e-05	NA
chr2	51076000	51077000	0.918919	0.5	0.772727	0.913043	0.4	0.666667	3a	0.00348985	NA
chr2	51158000	51159000	0.923077	0.611111	0.583333	0.916667	0.846154	0.416667	3b	NA	0.0105007
chr2	51411000	51412000	0.941176	0.5	0.583333	0.793103	0.677419	0.266667	3b	NA	0.0286612
chr2	52071000	52072000	0.703125	0.111111	0.619048	0.757576	0.2	0.511111	3a	8.77936e-11	NA
chr2	52678000	52679000	0.941176	0.6	0.708333	0.866667	0.32	0.647059	3a	0.00295733	NA
chr2	52794000	52795000	0.809524	0.904762	0.44	1	0.9	0.518519	3b	NA	0.00481533
chr2	52927000	52928000	0.8	0.25	0.681818	0.611111	0.2	0.615385	3a	0.0102835	NA
chr2	54504000	54505000	0.8	0.615385	0.363636	0.85	0.571429	0.466667	3b	NA	0.00569103
chr2	54545000	54546000	0.727273	0.75	0.4	0.8	0.666667	0.166667	3b	NA	0.0176841
chr2	54634000	54635000	0.846154	0.545455	0.3	0.818182	0.8	0.357143	3b	NA	0.00432162
chr2	54814000	54815000	0.736842	0.478261	0.25	0.736842	0.647059	0.153846	3b	NA	0.000365614
chr2	55980000	55981000	0.666667	0.857143	0.3	0.8125	0.846154	0.285714	3b	NA	0.015455
chr2	56108000	56109000	0.833333	0.625	0.333333	0.818182	0.787879	0.5	3b	NA	0.00703813
chr2	56113000	56114000	0.780488	0.611111	0.302326	0.775	0.777778	0.441176	3b	NA	0.000479728
chr2	56946000	56947000	0.961538	0.767442	0.354839	0.78125	0.85	0.535714	3b	NA	0.00443187
chr2	57105000	57106000	0.7	0.0697674	0.660377	0.392857	0.0512821	0.266667	3a	0.00158812	NA
chr2	57108000	57109000	0.518519	0.128205	0.534483	0.5	0.0196078	0.777778	3a	0.000429866	NA
chr2	57109000	57110000	0.628205	0.0243902	0.781609	0.634146	0.0735294	0.8	3a	0	NA
chr2	57110000	57111000	0.581921	0.0225564	0.730769	0.666667	0.0384615	0.73494	3a	0	NA
chr2	57111000	57112000	0.365546	0.0535714	0.506912	0.56	0.0674847	0.452632	3a	0.000602396	NA
chr2	57113000	57114000	0.806452	0.148148	0.697674	0.730769	0.0416667	0.488372	3a	0	NA
chr2	57267000	57268000	0.612903	0.0689655	0.463415	0.48	0.1875	0.323529	3a	0.00142528	NA
chr2	57705000	57706000	0.636364	0.307692	0.2	0.785714	0.681818	0.333333	3b	NA	0.0225515
chr2	57746000	57747000	0.789474	0.4	0.518519	0.826087	0.384615	0.894737	3a	0.0303886	NA
chr2	58340000	58341000	0.9375	0.763158	0.384615	0.925926	0.75	0.444444	3b	NA	0.000108145
chr2	58534000	58535000	0.810811	0.347826	0.435897	0.853659	0.677419	0.388889	3b	NA	0.000562821
chr2	58627000	58628000	0.78125	0.116279	0.648649	0.722222	0.25	0.769231	3a	1.6225e-08	NA
chr2	58651000	58652000	0.884615	0.780488	0.311111	0.842105	0.714286	0.142857	3b	NA	3.94755e-08
chr2	58667000	58668000	0.62963	0.208333	0.45098	0.909091	0.352941	0.416667	3a	0.0113702	NA
chr2	58733000	58734000	0.833333	0.833333	0.375	0.866667	0.588235	0.5	3b	NA	0.0170039
chr2	59545000	59546000	0.564103	0.2	0.34375	0.6875	0.216216	0.666667	3a	0.00476739	NA
chr2	59620000	59621000	0.944444	0.458333	0.625	0.809524	0.166667	1	3a	0.000869887	NA
chr2	59648000	59649000	0.577465	0.0392157	0.469697	0.648649	0.111111	0.408451	3a	1.1262e-10	NA
chr2	59675000	59676000	0.653846	0.170732	0.490566	0.612903	0.285714	0.6	3a	0.000471277	NA
chr2	59699000	59700000	0.5625	0.173913	0.142857	0.695652	0.16129	0.321429	3a	0.00058587	0.00665242
chr2	59725000	59726000	0.847826	0.333333	0.810811	0.928571	0.4	0.684211	3a	2.46086e-05	NA
chr2	59741000	59742000	0.74359	0.37931	0.727273	0.809524	0.333333	0.695652	3a	0.0010913	NA
chr2	59806000	59807000	0.884615	0.484375	0.777778	0.868421	0.333333	0.818182	3a	2.47319e-05	NA
chr2	59878000	59879000	0.728972	0.569444	0.303922	0.901639	0.66	0.191489	3b	NA	5.74567e-07
chr2	60121000	60122000	0.916667	0.451613	0.588235	1	0.541667	0.529412	3a	4.97512e-05	0.00478197
chr2	60127000	60128000	0.686275	0.232143	0.553571	0.677419	0.227273	0.409091	3a	4.62257e-06	NA
chr2	60148000	60149000	0.947368	0.647059	0.5	0.823529	0.961538	0.461538	3b	NA	0.00876958
chr2	60283000	60284000	0.285714	0	0.181818	0.551724	0	0.0666667	3a	0.00885187	NA
chr2	60801000	60802000	0.540984	0.04	0.490909	0.741935	0.181818	0.313725	3a	6.13085e-05	NA
chr2	60802000	60803000	0.585366	0.2	0.357143	0.578947	0.142857	0.487179	3a	0.000348239	NA
chr2	61137000	61138000	0.666667	0.111111	0.375	0.48	0.111111	0.388889	3a	0.00567647	NA
chr2	61164000	61165000	1	0.928571	0.411765	0.952381	1	0.631579	3b	NA	0.00118725
chr2	61175000	61176000	0.787879	0.238095	0.774194	0.588235	0.333333	0.842105	3a	0.00287393	NA
chr2	61400000	61401000	0.882353	0.413043	0.773585	0.833333	0.44	0.777778	3a	0.00015575	NA
chr2	61813000	61814000	0.466667	0.111111	0.578947	0.583333	0.136364	0.733333	3a	0.0279508	NA
chr2	61894000	61895000	0.923077	0.411765	0.272727	0.727273	0.615385	0.45	3b	NA	0.0130929
chr2	62352000	62353000	0.769231	0.791667	0.230769	0.892857	0.833333	0.458333	3b	NA	0.00175703
chr2	6274000	6275000	0.75	0.333333	0.520833	0.807018	0.421053	0.894737	3a	0.000298918	NA
chr2	63495000	63496000	0.857143	0.466667	0.65	0.833333	0.416667	0.583333	3a	0.0311472	NA
chr2	63736000	63737000	0.870968	0.789474	0.517241	0.933333	0.913043	0.434783	3b	NA	0.00100655
chr2	64079000	64080000	0.645161	0.305556	0.730769	0.761905	0.290323	0.904762	3a	0.00447175	NA
chr2	6455000	6456000	0.842105	0.142857	0.575	0.772727	0.487179	0.74359	3a	0.0296016	NA
chr2	64824000	64825000	0.939394	0.340909	0.37037	0.761194	0.512195	0.515152	both	0.00267134	0.0020774
chr2	64853000	64854000	0.727273	0.269231	0.196721	0.925	0.631579	0.470588	3b	NA	0.0100387
chr2	64941000	64942000	0.882353	0.72973	0.24	0.851852	0.742857	0.470588	3b	NA	0.000135895
chr2	65340000	65341000	0.8	0.333333	0.6	0.916667	0.4375	0.7	3a	0.00391284	NA
chr2	65514000	65515000	0.818182	0.758621	0.412698	0.923077	0.526316	0.5	3b	NA	5.27155e-06
chr2	65759000	65760000	0.777778	0.857143	0.25	0.882353	0.8	0.583333	3b	NA	0.0409767
chr2	65871000	65872000	0.8	0.764706	0.387097	0.9	0.833333	0.357143	3b	NA	0.00217117
chr2	66043000	66044000	0.85	0.434783	0.783784	0.846154	0.294118	0.634146	3a	0.00126026	NA
chr2	67133000	67134000	0.780488	0.642857	0.363636	0.851852	0.652174	0.424242	3b	NA	0.0002154
chr2	67488000	67489000	0.754098	0.424242	0.495327	0.7875	0.44	0.245902	3b	0.000506427	0.0141988
chr2	67558000	67559000	0.909091	0.5	0.388889	0.772727	0.5	0.422222	3b	NA	0.00424845
chr2	67833000	67834000	1	0.586207	0.541667	0.952381	0.793103	0.6	3b	NA	0.000244181
chr2	67845000	67846000	0.9	0.8125	0.166667	0.75	0.764706	0.5	3b	NA	0.0153974
chr2	68365000	68366000	0.625	0.08	0.604651	0.677419	0.125	0.688889	3a	9.78373e-09	NA
chr2	68442000	68443000	0.564103	0.189189	0.578947	0.666667	0.214286	0.516129	3a	0.00403443	NA
chr2	68459000	68460000	0.83871	0.482759	0.697674	0.882353	0.407407	0.421053	3a	0.00168333	NA
chr2	68645000	68646000	0.95	0.916667	0.233333	0.823529	0.772727	0.5	3b	NA	0.000283682
chr2	68720000	68721000	0.833333	0.821429	0.551724	1	0.727273	0.454545	3b	NA	0.0143634
chr2	68738000	68739000	1	0.6	0.5	0.941176	0.6	0.454545	3b	0.0491789	0.000393118
chr2	69223000	69224000	0.769231	0.5	0.414634	0.782609	0.363636	0.333333	3b	NA	0.0142407
chr2	69635000	69636000	0.384615	0.189189	0.047619	0.6	0.3125	0	3b	NA	0.00140562
chr2	69721000	69722000	0.790698	0.775862	0.344262	0.8	0.863636	0.307692	3b	NA	2.67438e-06
chr2	70096000	70097000	0.431373	0.4	0.0806452	0.904762	0.405405	0.166667	3b	NA	0.0495951
chr2	70411000	70412000	0.777778	0.76	0.391304	0.684211	0.5	0.0666667	3b	NA	0.0112448
chr2	70478000	70479000	0.857143	0.578947	0.52	0.888889	0.333333	0.428571	3a	0.0163863	0.0113289
chr2	70575000	70576000	0.92	0.258065	0.657143	0.724138	0.533333	0.857143	3a	0.0322115	NA
chr2	71026000	71027000	0.678571	0.185185	0.470588	0.756757	0.44	0.263158	3a	0.00897425	0.040041
chr2	71539000	71540000	0.378788	0.0140845	0.633333	0.444444	0	0.449275	3a	1.14978e-08	NA
chr2	71556000	71557000	0.56	0.421053	0.244898	0.785714	0.709677	0.3	3b	NA	0.0186962
chr2	71650000	71651000	0.823529	0.541667	0.857143	0.763158	0.21875	0.807692	3a	0.0269819	NA
chr2	71744000	71745000	0.660377	0.107143	0.571429	0.545455	0.208333	0.34375	3a	9.45827e-05	NA
chr2	71745000	71746000	0.6	0.0746269	0.6	0.474359	0.0555556	0.617647	3a	6.96218e-08	NA
chr2	72515000	72516000	0.71875	0.212121	0.604167	0.785714	0.155556	0.565217	3a	1.82749e-07	NA
chr2	72811000	72812000	0.88	0.380952	0.586207	0.789474	0.45098	0.588235	3a	4.74595e-05	NA
chr2	72861000	72862000	0.857143	0.416667	0.769231	0.8	0.153846	0.6875	3a	0.00130043	NA
chr2	73281000	73282000	0.457447	0.0172414	0.588235	0.515152	0.0495049	0.468085	3a	2.14698e-11	NA
chr2	73564000	73565000	0.633333	0.333333	0.409091	0.842105	0.2	0.6	3a	0.023366	NA
chr2	73689000	73690000	1	0.583333	0.818182	0.862069	0.411765	0.684211	3a	0.0128141	NA
chr2	73971000	73972000	0.787879	0.560748	0.46	0.882353	0.263158	0.615385	3a	0.0475085	0.0169331
chr2	73981000	73982000	0.931034	0.142857	0.55	0.857143	0.5	0.526316	3a	0.000574835	0.010015
chr2	74135000	74136000	0.666667	0.357143	0.6375	0.869565	0.370968	0.45	3a	0.00562074	NA
chr2	74671000	74672000	0.5	0.0555556	0.263158	0.681818	0.238095	0.0909091	both	0.00743142	0.0231854
chr2	74703000	74704000	0.4375	0.0619469	0.559701	0.505495	0.0344828	0.391304	3a	2.79678e-10	NA
chr2	74721000	74722000	0.44186	0	0.309524	0.457143	0	0.230769	3a	2.56453e-07	NA
chr2	74723000	74724000	0.583893	0.0704225	0.663793	0.515152	0.0267857	0.314286	3a	0	NA
chr2	74725000	74726000	0.365217	0.0714286	0.4375	0.653061	0.0208333	0.597701	3a	0.00721509	NA
chr2	74726000	74727000	0.508772	0.133333	0.471429	0.565217	0.0454545	0.282609	3a	1.01496e-06	NA
chr2	74728000	74729000	0.453947	0.0277778	0.457447	0.580247	0	0.215385	3a	2.05084e-11	NA
chr2	74730000	74731000	0.882353	0	0.58427	0.538462	0.157895	0.117647	3a	6.13085e-05	NA
chr2	74747000	74748000	0.536765	0.011236	0.416667	0.345455	0.00854701	0.212766	3a	7.63042e-06	NA
chr2	74748000	74749000	0.410714	0.0322581	0.658228	0.6	0.176471	0.547619	3a	0.0305218	NA
chr2	74768000	74769000	0.875	0.758621	0.347826	0.925926	0.76	0.545455	3b	NA	2.72419e-05
chr2	74790000	74791000	0.488372	0.130435	0.324324	0.7	0.235294	0.538462	3a	0.0175285	NA
chr2	74971000	74972000	0.73913	0.190476	0.45	0.645161	0.181818	0.517241	3a	3.73854e-06	NA
chr2	75027000	75028000	0.677966	0.166667	0.52381	0.761905	0.333333	0.377778	3a	0.000103351	NA
chr2	75095000	75096000	0.85	0.682927	0.5	0.833333	0.84	0.368421	3b	NA	0.00593959
chr2	75150000	75151000	0.656716	0.428571	0.444444	0.826087	0.243243	0.4	3a	0.0152602	NA
chr2	75246000	75247000	0.428571	0.135135	0.433735	0.666667	0.155172	0.464286	3a	0.00286872	NA
chr2	75481000	75482000	0.882353	0.206897	0.272727	0.6	0.222222	0.666667	3a	0.000435841	NA
chr2	75530000	75531000	0.777778	0.367347	0.555556	0.76	0.326087	0.529412	3a	0.000136259	NA
chr2	75639000	75640000	1	0.772727	0.416667	0.931034	0.869565	0.714286	3b	NA	0.0225151
chr2	75796000	75797000	0.833333	0.411765	0.666667	1	0.606061	0.692308	3a	0.0241313	NA
chr2	75966000	75967000	0.470588	0.181818	0.666667	0.866667	0.0909091	0.545455	3a	0.0228366	NA
chr2	76166000	76167000	0.869565	0.85	0.481481	0.9375	0.588235	0.461538	3b	NA	0.00226816
chr2	7672000	7673000	0.9	0.925926	0.55	0.888889	0.923077	0.416667	3b	NA	0.01064
chr2	7719000	7720000	0.916667	0.833333	0.583333	0.8	0.833333	0.181818	3b	NA	0.0295519
chr2	77973000	77974000	0.9	0.466667	0.333333	0.914286	0.675676	0.487179	3b	NA	2.51511e-05
chr2	77982000	77983000	0.866667	0.736842	0.333333	0.6875	0.9	0.333333	3b	NA	0.0082174
chr2	79307000	79308000	0.75	0.368421	0.423077	0.833333	0.36	0.4	3a	0.0088424	0.0175894
chr2	79647000	79648000	0.727273	0	0.625	0.833333	0.333333	0.666667	3a	0.0263382	NA
chr2	79919000	79920000	0.785714	0.722222	0.407407	0.666667	0.714286	0.181818	3b	NA	0.0380271
chr2	80293000	80294000	0.732558	0.714286	0.324675	0.871795	0.512195	0.179487	3b	NA	1.24888e-06
chr2	80294000	80295000	0.870968	0.684211	0.461538	0.95	0.714286	0.45	3b	NA	9.11566e-05
chr2	80314000	80315000	0.416667	0.558824	0	0.5625	0.410256	0.133333	3b	NA	0.00195062
chr2	80356000	80357000	0.803922	0.382979	0.215686	0.732143	0.666667	0.36	3b	NA	2.58235e-06
chr2	80445000	80446000	0.62069	0.333333	0.658537	0.793103	0.206897	0.633333	3a	0.00239147	NA
chr2	80707000	80708000	0.833333	0.608696	0.421053	0.809524	0.733333	0.2	3b	NA	0.000787152
chr2	81034000	81035000	0.92	0.866667	0.533333	0.944444	0.740741	0.46875	3b	NA	7.57917e-05
chr2	81051000	81052000	0.68	0.571429	0.32	0.916667	0.964286	0.363636	3b	NA	0.0128357
chr2	81273000	81274000	1	0.470588	0.388889	0.777778	0.777778	0.272727	3b	NA	0.00118824
chr2	82148000	82149000	0.724638	0.62963	0.131148	0.878788	0.608696	0.4	3b	NA	0.000874996
chr2	82253000	82254000	0.761905	0.758621	0.37931	0.8	0.75	0.238095	3b	NA	0.000853668
chr2	82387000	82388000	0.552632	0.586207	0.255814	0.833333	0.512821	0.263158	3b	NA	0.01444
chr2	82988000	82989000	0.833333	0.866667	0.577778	0.928571	0.904762	0.34375	3b	NA	0.00348731
chr2	83413000	83414000	0.813953	0.923077	0.307692	0.928571	0.678571	0.2	3b	NA	3.32878e-05
chr2	83470000	83471000	0.875	0.636364	0.47619	0.9375	0.705882	0.4375	3b	NA	8.96728e-05
chr2	83815000	83816000	0.842105	0.333333	0.684211	0.923077	0.625	0.5	3a	0.0469461	NA
chr2	83908000	83909000	0.923077	0.692308	0.454545	0.928571	0.882353	0.333333	3b	NA	7.64691e-05
chr2	84011000	84012000	1	0.62963	0.575758	0.75	0.714286	0.363636	3b	NA	0.0319367
chr2	84045000	84046000	0.875	0.882353	0.368421	0.8125	1	0.5	3b	NA	0.0111921
chr2	84666000	84667000	0.95	0.5	0.384615	0.791667	0.655172	0.5	3b	NA	0.000676058
chr2	84772000	84773000	0.84375	0.6	0.3125	0.923077	0.736842	0.2	3b	NA	8.28059e-06
chr2	85130000	85131000	0.833333	0.36	0.590909	0.714286	0.368421	0.642857	3a	0.0221346	NA
chr2	85259000	85260000	0.833333	0.583333	0.3	0.833333	0.647059	0.357143	3b	NA	5.39903e-05
chr2	85394000	85395000	0.785714	0.666667	0.333333	0.772727	0.590909	0.3	3b	NA	0.00123266
chr2	85508000	85509000	0.75	0.764706	0.333333	0.73913	0.689655	0.32	3b	NA	0.00481533
chr2	85518000	85519000	0.794521	0.79646	0.323077	0.825	0.62406	0.47	3b	NA	5.05216e-05
chr2	85664000	85665000	0.8	0.363636	0.352941	0.692308	0.625	0.222222	3b	NA	0.002224
chr2	85679000	85680000	0.826087	0.605263	0.333333	0.83871	0.8125	0.227273	3b	NA	5.82856e-09
chr2	85965000	85966000	0.947368	0.705882	0.3125	0.916667	0.714286	0.5625	3b	NA	0.000735352
chr2	86718000	86719000	0.928571	0.769231	0.315789	0.85	0.8	0.5	3b	NA	0.0010766
chr2	87128000	87129000	0.75	0.833333	0.28	0.846154	0.916667	0.354839	3b	NA	0.0010233
chr2	87319000	87320000	0.866667	0.73913	0.357143	0.888889	0.833333	0.470588	3b	NA	0.00128225
chr2	87372000	87373000	0.727273	0.772727	0.24	0.857143	0.823529	0.470588	3b	NA	0.00824492
chr2	87597000	87598000	0.684211	0.625	0.294118	0.736842	0.615385	0.25	3b	NA	0.00976207
chr2	87743000	87744000	0.45	0.416667	0.130435	0.769231	0.454545	0	3b	NA	0.0022185
chr2	88139000	88140000	0.8125	0.181818	0.32	0.733333	0.444444	0.181818	both	0.0282564	0.00119284
chr2	8887000	8888000	0.818182	0.681818	0.428571	0.769231	0.666667	0.307692	3b	NA	0.023814
chr2	89039000	89040000	0.708333	0.882353	0.318182	0.904762	0.857143	0.388889	3b	NA	0.00348289
chr2	89387000	89388000	0.545455	0.457143	0.0232558	0.547619	0.608696	0.155172	3b	NA	9.84795e-05
chr2	8941000	8942000	0.95122	0.823529	0.48	0.952381	0.909091	0.478261	3b	NA	9.11918e-06
chr2	90118000	90119000	0.894737	0.5	0.727273	0.928571	0.5	0.5	3a	0.0175368	NA
chr2	90163000	90164000	0.766667	0.666667	0.235294	0.6	0.736842	0.25	3b	NA	0.00343536
chr2	90799000	90800000	1	0.736842	0.5	0.866667	0.793103	0.391304	3b	NA	0.000905658
chr2	90824000	90825000	0.722222	0.5625	0.37037	0.823529	0.73913	0.352941	3b	NA	0.00929885
chr2	91043000	91044000	0.658537	0.534247	0.309859	0.78125	0.285714	0.263158	3b	NA	0.000114916
chr2	91083000	91084000	0.714286	0.346154	0.46	0.767442	0.291667	0.807692	3a	0.00108325	NA
chr2	91461000	91462000	0.84375	0.323529	0.621212	0.9	0.34	0.695652	3a	2.9665e-08	NA
chr2	91973000	91974000	0.5	0	0.470588	0.4375	0	0.619048	3a	2.08312e-05	NA
chr2	91981000	91982000	0.896552	0.293103	0.459016	0.710145	0.186047	0.704545	3a	4.26684e-07	NA
chr2	92016000	92017000	0.714286	0.818182	0.478261	0.888889	0.5	0.294118	3b	NA	0.015036
chr2	9212000	9213000	0.973333	0.846154	0.6	1	0.6875	0.333333	3b	NA	2.09501e-05
chr2	92162000	92163000	1	0.8125	0.647059	1	0.833333	0.55	3b	NA	0.00073898
chr2	92187000	92188000	0.793103	0.25	0.551724	0.8	0.510204	0.769231	3a	0.0285331	NA
chr2	92431000	92432000	0.387097	0.09375	0.318681	0.647619	0.119048	0.52381	3a	0.00360591	NA
chr2	92563000	92564000	0.809524	0.285714	0.333333	0.723684	0.435897	0.473684	3a	0.00135196	0.00243051
chr2	92935000	92936000	0.72	0.125	0.722222	0.733333	0.333333	0.272727	3a	0.000922226	NA
chr2	92964000	92965000	0.866667	0.769231	0.541667	0.923077	0.722222	0.363636	3b	NA	0.00839943
chr2	93177000	93178000	0.516393	0	0.5625	0.684211	0	0.208333	3a	1.28765e-10	NA
chr2	93190000	93191000	0.75	0.366667	0.461538	0.923077	0.393939	0.583333	3a	0.00195789	NA
chr2	93335000	93336000	0.961538	0.352941	0.777778	1	0.611111	0.947368	3a	0.000386082	NA
chr2	93644000	93645000	0.630435	0	0.6	0.606061	0.0833333	0.666667	3a	8.35575e-11	NA
chr2	93645000	93646000	0.493671	0.05	0.54902	0.416667	0.0232558	0.689655	3a	3.20703e-06	NA
chr2	93690000	93691000	0.780488	0.5	0.666667	0.777778	0.185185	0.869565	3a	0.0368415	NA
chr2	93736000	93737000	0.795455	0.333333	0.69697	0.84	0.483871	0.863636	3a	0.00354305	NA
chr2	93739000	93740000	0.85567	0.595238	0.571429	1	0.421053	0.533333	3a	0.00264732	0.00710629
chr2	93741000	93742000	0.538462	0.285714	0.769231	0.827586	0.225806	0.545455	3a	0.0312753	NA
chr2	93746000	93747000	0.431818	0.0833333	0.5	0.586207	0.121212	0.368421	3a	0.000739964	NA
chr2	93775000	93776000	0.654545	0.140351	0.59375	0.586207	0.1	0.545455	3a	2.95008e-08	NA
chr2	93785000	93786000	0.550562	0.125	0.518519	0.521739	0.0483871	0.588235	3a	1.681e-08	NA
chr2	94254000	94255000	0.636364	0.46875	0.219512	0.666667	0.478261	0.263158	3b	NA	0.00287156
chr2	94292000	94293000	0.9	0.583333	0.428571	0.828571	0.642857	0.37931	3b	NA	0.000727742
chr2	94321000	94322000	0.9	0.882353	0.28	0.7	0.636364	0.2	3b	NA	0.000902037
chr2	94551000	94552000	0.829268	0.535714	0.428571	0.8	0.8	0.0909091	3b	NA	0.00152737
chr2	94561000	94562000	0.757576	0.727273	0.454545	0.87234	0.706897	0.333333	3b	NA	0.000670735
chr2	94658000	94659000	0.825	0.657143	0.473684	0.909091	0.833333	0.346154	3b	NA	0.00015873
chr2	94710000	94711000	0.8125	0.818182	0.3	0.909091	0.75	0.2	3b	NA	3.99666e-05
chr2	94777000	94778000	0.909091	0.5	0.411765	1	0.857143	0.5	3b	NA	9.61553e-05
chr2	95013000	95014000	0.9	0.6	0.181818	1	0.789474	0.3	3b	NA	5.45244e-08
chr2	95104000	95105000	0.75	0.694444	0.392857	0.76	0.809524	0.1	3b	NA	0.00448119
chr2	95889000	95890000	0.818182	0.692308	0.25	0.833333	0.384615	0.538462	3b	NA	0.0118635
chr2	95962000	95963000	0.928571	0.764706	0.714286	1	0.692308	0.411765	3b	NA	0.0213686
chr2	96082000	96083000	0.9	0.48	0.44	0.766667	0.586957	0.217391	3b	NA	0.000723317
chr2	96646000	96647000	0.8125	0.83871	0.518519	0.888889	0.8125	0.272727	3b	NA	0.00560788
chr2	96763000	96764000	0.901961	0.74359	0.490909	1	0.818182	0.515152	3b	NA	5.60552e-06
chr2	97478000	97479000	0.52381	0.4375	0.136364	0.862069	0.357143	0.190476	3b	NA	0.00844564
chr2	97510000	97511000	0.9375	0.933333	0.5	0.909091	0.6	0.466667	3b	NA	0.00303361
chr2	97860000	97861000	0.769231	0.416667	0.4	0.846154	0.7	0.363636	3b	NA	0.0184078
chr2	98406000	98407000	0.8	0.333333	0.285714	0.714286	0.545455	0.285714	3b	NA	0.00671773
chr2	9870000	9871000	0.703704	0.228571	0.772727	0.777778	0.447368	0.76	3a	0.0142263	NA
chr2	9871000	9872000	0.59375	0.0606061	0.581395	0.642857	0.0322581	0.552632	3a	5.01343e-08	NA
chr2	9873000	9874000	0.571429	0.027027	0.772727	0.45098	0.047619	0.481481	3a	8.00677e-08	NA
chr2	9875000	9876000	0.615385	0	0.513158	0.533333	0.0983607	0.538462	3a	9.22429e-07	NA
chr2	9876000	9877000	0.794118	0	0.631579	0.526316	0	0.517857	3a	7.70531e-08	NA
chr2	98925000	98926000	0.692308	0.870968	0.3125	0.954545	0.695652	0.483871	3b	NA	0.016204
chr2	99222000	99223000	0.681818	0.730769	0.272727	0.944444	0.8125	0.526316	3b	NA	0.0404529
chr3	100008000	100009000	0.6875	0.641026	0.259615	0.627907	0.747126	0.192308	3b	NA	1.6478e-06
chr3	100071000	100072000	0.785714	0.266667	0.521739	0.8125	0.409091	0.636364	3a	0.00702153	NA
chr3	100093000	100094000	0.875	0.722222	0.384615	0.870968	0.842105	0.466667	3b	NA	0.000154966
chr3	100485000	100486000	0.555556	0.047619	0.512821	0.47619	0.166667	0.517241	3a	0.00186279	NA
chr3	100707000	100708000	0.857143	0.588235	0.772727	0.916667	0.384615	0.692308	3a	0.0419447	NA
chr3	101394000	101395000	0.695238	0.275132	0.78903	0.775641	0.315152	0.770833	3a	3.14465e-10	NA
chr3	101712000	101713000	0.658537	0.202532	0.636364	0.607143	0.138889	0.560606	3a	7.65568e-08	NA
chr3	101997000	101998000	0.833333	0.454545	0.575758	0.928571	0.375	0.4	3a	0.00221239	0.0316138
chr3	102084000	102085000	0.553191	0.0555556	0.514706	0.652174	0.0857143	0.464286	3a	5.82913e-08	NA
chr3	102085000	102086000	0.651515	0.189189	0.7	0.724138	0.243243	0.606061	3a	9.50639e-06	NA
chr3	102189000	102190000	0.654545	0.172414	0.7	0.648649	0.151515	0.6	3a	5.49549e-07	NA
chr3	102198000	102199000	0.666667	0.190476	0.730159	0.711864	0.208333	0.513514	3a	3.95149e-06	NA
chr3	102296000	102297000	0.9	0.75	0.272727	0.75	0.705882	0.5	3b	NA	0.0371387
chr3	102935000	102936000	0.9	0.833333	0.4375	0.968254	0.877551	0.355932	3b	NA	2.65472e-12
chr3	102994000	102995000	0.941176	0.853659	0.46875	0.857143	0.954545	0.529412	3b	NA	0.000717499
chr3	103172000	103173000	0.666667	0	0.155556	0.357143	0	0.0652174	both	4.41728e-05	0.00443337
chr3	103309000	103310000	0.9	0.44898	0.793103	0.842105	0.470588	0.777778	3a	0.00108942	NA
chr3	103650000	103651000	0.92	0.352941	0.7	0.923077	0.583333	0.615385	3a	0.00273843	NA
chr3	103787000	103788000	0.636364	0.56	0.27907	0.666667	0.5	0.133333	3b	NA	0.00227687
chr3	104237000	104238000	0.88	0.3125	0.842105	0.8	0.368421	0.863636	3a	3.94843e-05	NA
chr3	104943000	104944000	0.578947	0	0.193548	0.692308	0.125	0.315789	3a	3.40444e-05	0.0241662
chr3	105265000	105266000	0.636364	0.736842	0.2	0.8	0.777778	0.263158	3b	NA	0.00181677
chr3	105446000	105447000	0.911765	0.56	0.542857	0.928571	0.7	0.48	3b	NA	0.000458935
chr3	105608000	105609000	0.761905	0.761905	0.28	0.724138	0.645161	0.390244	3b	NA	0.00119601
chr3	105673000	105674000	0.722222	0.689655	0.454545	1	0.692308	0.2	3b	NA	0.0150905
chr3	106013000	106014000	1	0.727273	0.15	0.833333	0.25	0.37931	3b	NA	2.54467e-06
chr3	106051000	106052000	0.711864	0.619048	0.333333	0.851852	0.675676	0.428571	3b	NA	0.0037775
chr3	106091000	106092000	0.849057	0.616438	0.323529	0.756098	0.83871	0.432432	3b	NA	2.48009e-05
chr3	106173000	106174000	0.583333	0.684211	0.130435	0.5	0.55	0.0625	3b	NA	0.00121434
chr3	106180000	106181000	0.516129	0.647059	0.2	0.65	0.818182	0.15	3b	NA	0.00519071
chr3	106195000	106196000	0.829787	0.717647	0.351648	0.7	0.708333	0.302326	3b	NA	1.1098e-06
chr3	106197000	106198000	0.5	0.473684	0.03125	0.576923	0.636364	0.0666667	3b	NA	3.41033e-05
chr3	106205000	106206000	0.708333	0.2	0.0833333	0.571429	0.590909	0.214286	3b	NA	0.00133582
chr3	106244000	106245000	0.864865	0.722222	0.444444	0.944444	0.708333	0.363636	3b	NA	1.10569e-05
chr3	106282000	106283000	0.666667	0.875	0.0526316	0.681818	0.909091	0.25	3b	NA	9.96069e-05
chr3	106302000	106303000	0.769231	0.758621	0.09375	0.666667	0.71875	0.28	3b	NA	4.22624e-05
chr3	106323000	106324000	0.636364	0.6	0.230769	0.733333	0.533333	0.294118	3b	NA	0.0106286
chr3	106411000	106412000	0.625	0.647059	0.25	0.8	0.47619	0.2	3b	NA	0.00744305
chr3	106579000	106580000	0.833333	0.875	0.481481	1	0.866667	0.444444	3b	NA	0.001964
chr3	106629000	106630000	0.708333	0.363636	0.15625	0.758621	0.48	0	3b	NA	5.82856e-09
chr3	106819000	106820000	0.710526	0.758621	0.316667	0.695652	0.62963	0.272727	3b	NA	0.000110833
chr3	106828000	106829000	0.8	0.863636	0.272727	0.785714	0.7	0.304348	3b	NA	0.000365968
chr3	106850000	106851000	0.875	0.823529	0.533333	0.944444	0.545455	0.384615	3b	NA	0.00404299
chr3	106858000	106859000	0.7	0.285714	0.172414	0.727273	0.4375	0.428571	3b	NA	0.0229831
chr3	106864000	106865000	0.65	0.478261	0.296296	0.8	0.363636	0.25	3b	NA	0.00754735
chr3	107072000	107073000	0.857143	0.538462	0.424242	0.818182	0.47619	0.375	3b	0.0270403	0.000988491
chr3	107181000	107182000	0.666667	0.65	0.368421	0.818182	0.6875	0.0909091	3b	NA	0.0116102
chr3	107353000	107354000	0.814815	0.875	0.521739	0.9	1	0.2	3b	NA	0.00904799
chr3	107394000	107395000	0.9375	0.565217	0.545455	1	0.894737	0.5	3b	NA	0.000489816
chr3	107478000	107479000	0.8	0.785714	0.185185	0.828571	0.708333	0.565217	3b	NA	0.0470656
chr3	107584000	107585000	0.428571	0.0416667	0.410256	0.421053	0	0.4	3a	0.0025225	NA
chr3	107869000	107870000	0.548387	0.294118	0.594595	0.84	0.222222	0.458333	3a	0.0349864	NA
chr3	107916000	107917000	0.674419	0.625	0.345455	0.923077	0.709677	0.342105	3b	NA	0.00347603
chr3	108197000	108198000	0.391892	0.120879	0.205479	0.727273	0.132653	0.208333	3a	0.0170264	NA
chr3	108287000	108288000	0.466667	0.125	0.625	0.6	0.1	0.425532	3a	0.00198295	NA
chr3	108407000	108408000	0.859649	0.666667	0.286385	0.836207	0.772152	0.505051	3b	NA	0.000310588
chr3	108414000	108415000	0.92827	0.798165	0.401747	0.961538	0.799145	0.354167	3b	0.0328971	0
chr3	108497000	108498000	0.716981	0.515625	0.34375	0.723404	0.580645	0.222222	3b	NA	0.00011211
chr3	108551000	108552000	0.72	0.740741	0.181818	0.75	0.6875	0.357143	3b	NA	0.00121661
chr3	108552000	108553000	0.958333	0.894737	0.222222	0.923077	0.916667	0.571429	3b	NA	0.000224561
chr3	108565000	108566000	0.633333	0.552632	0.307692	0.8125	0.675	0.242424	3b	NA	0.00213512
chr3	108723000	108724000	0.914286	0.548387	0.655172	1	0.756098	0.45	3b	NA	0.00651975
chr3	108940000	108941000	0.5	0.686567	0.157143	0.769231	0.554054	0.0991736	3b	NA	0.000658112
chr3	109120000	109121000	0.888889	0.380952	0.8	0.933333	0.428571	0.666667	3a	5.93649e-05	NA
chr3	109491000	109492000	0.576923	0.24	0.447368	0.730769	0.266667	0.5	3a	0.0130031	NA
chr3	110022000	110023000	0.545455	0.108696	0.38	0.666667	0.176471	0.387097	3a	4.57262e-05	NA
chr3	110048000	110049000	0.636364	0.111111	0.392857	0.47619	0.185185	0.368421	3a	0.00408805	NA
chr3	110120000	110121000	1	0.9	0.538462	0.866667	0.814815	0.363636	3b	NA	0.00213007
chr3	110441000	110442000	0.666667	0.529412	0.181818	0.692308	0.8125	0.318182	3b	NA	0.030815
chr3	110497000	110498000	0.789474	0.882353	0.388889	1	0.96	0.535714	3b	NA	0.0183014
chr3	110512000	110513000	0.6	0.75	0.153846	0.65	0.821429	0.217391	3b	NA	0.00243336
chr3	113012000	113013000	0.75	0.421053	0.3	0.708333	0.583333	0.352941	3b	NA	0.0381808
chr3	113123000	113124000	0.636364	0.5	0.2	0.785714	0.833333	0.384615	3b	NA	0.0274725
chr3	113664000	113665000	0.8	0.666667	0.4	0.904762	0.76	0.5	3b	NA	0.0163805
chr3	113764000	113765000	0.846154	0.805556	0.228571	0.813953	0.791045	0.434783	3b	NA	9.96069e-05
chr3	114223000	114224000	0.9	0.692308	0.4	0.9375	0.764706	0.45	3b	NA	0.000972937
chr3	114498000	114499000	1	0.619048	0.45	0.863636	0.923077	0.6	3b	NA	0.0103235
chr3	115330000	115331000	0.947368	0.952381	0.653846	0.9375	0.896552	0.391304	3b	NA	0.00479098
chr3	115644000	115645000	0.9375	0.352941	0.9375	0.875	0.529412	0.875	3a	0.00182037	NA
chr3	115883000	115884000	0.944444	0.769231	0.47619	0.818182	0.666667	0.454545	3b	NA	0.00265076
chr3	117203000	117204000	0.904762	0.692308	0.5	0.9	0.583333	0.4	3b	NA	6.56242e-05
chr3	117515000	117516000	0.833333	0.958333	0.32	0.818182	0.75	0.461538	3b	NA	0.00118544
chr3	118547000	118548000	0.454545	0.333333	0.205882	0.75	0.5	0.190476	3b	NA	0.00953075
chr3	118899000	118900000	0.789474	0.772727	0.512821	1	0.636364	0.333333	3b	NA	0.00884474
chr3	118993000	118994000	0.807692	0.692308	0.555556	0.933333	0.631579	0.357143	3b	NA	0.0180441
chr3	119256000	119257000	0.52381	0.192308	0.333333	0.666667	0.166667	0.0555556	3a	0.0114271	NA
chr3	119401000	119402000	0.761905	0.833333	0.47619	1	0.9	0.416667	3b	NA	0.0294352
chr3	119439000	119440000	0.722222	0.666667	0.4	0.882353	0.5	0.263158	3b	NA	0.0024915
chr3	119792000	119793000	1	0.8	0.533333	0.866667	0.8	0.466667	3b	NA	0.00701079
chr3	120126000	120127000	0.8	0.586207	0.227273	0.75	0.714286	0.428571	3b	NA	0.00304111
chr3	120234000	120235000	0.888889	0.416667	0.545455	0.75	0.25	0.7	3a	0.00255543	NA
chr3	121349000	121350000	0.823529	0.396825	0.60396	0.829787	0.415385	0.592593	3a	5.28655e-07	0.0397711
chr3	121430000	121431000	0.666667	0.3125	0.409091	0.809524	0.125	0.357143	3a	0.000680757	0.0494618
chr3	121573000	121574000	0.914894	0.857143	0.625	0.833333	0.793103	0.318182	3b	NA	0.0175977
chr3	121614000	121615000	0.862069	0.444444	0.735294	0.85	0.294118	0.75	3a	0.000302896	NA
chr3	121739000	121740000	0.75	0.166667	0.564103	0.833333	0.166667	0.357143	3a	5.64321e-08	NA
chr3	121886000	121887000	0.614035	0.108696	0.475	0.491803	0.188679	0.428571	3a	0.000116199	NA
chr3	121887000	121888000	0.823529	0.413793	0.755102	0.789474	0.285714	0.518519	3a	0.00211395	NA
chr3	121889000	121890000	0.766667	0.189655	0.58209	0.612903	0.292683	0.583333	3a	0.00018323	NA
chr3	122042000	122043000	0.777778	0.421053	0.815789	0.9	0.259259	0.714286	3a	0.000938174	NA
chr3	122044000	122045000	0.432203	0.0307692	0.550562	0.44186	0.0306748	0.434783	3a	3.51764e-10	NA
chr3	122046000	122047000	0.588235	0.107143	0.444444	0.673913	0.169014	0.390244	3a	3.28416e-08	NA
chr3	122072000	122073000	0.68	0.333333	0.884615	1	0.12	0.823529	3a	0.0106252	NA
chr3	122667000	122668000	0.5	0.277778	0.181818	0.818182	0.583333	0.25	3b	NA	0.0372878
chr3	124304000	124305000	0.92	0.791045	0.4	0.8625	0.810606	0.564356	3b	NA	0.000390405
chr3	124897000	124898000	0.6	0.421053	0.08	0.526316	0.481481	0.217391	3b	NA	0.00816559
chr3	125607000	125608000	0.84	0.772727	0.533333	0.947368	0.863636	0.4	3b	NA	0.0021953
chr3	125763000	125764000	0.631579	0.625	0.307692	0.875	0.764706	0.375	3b	NA	0.031913
chr3	127259000	127260000	1	0.45	0.909091	0.941176	0.3	0.916667	3a	1.14306e-05	NA
chr3	127463000	127464000	0.451613	0.0333333	0.430108	0.54902	0.16	0.5375	3a	0.000208513	NA
chr3	127621000	127622000	0.733333	0.761905	0.333333	0.833333	0.791667	0.2	3b	NA	3.4487e-05
chr3	127651000	127652000	0.9	0.9	0.516129	0.906977	0.777778	0.4375	3b	NA	0.000687229
chr3	127794000	127795000	0.833333	0.794872	0.421053	1	0.75	0.307692	3b	NA	0.000137607
chr3	127815000	127816000	0.666667	0.36	0.451613	0.642857	0.12	0.25	3a	0.0441327	NA
chr3	128511000	128512000	0.95	0.636364	0.413793	0.769231	0.826087	0.454545	3b	NA	0.00344334
chr3	129019000	129020000	0.866667	0.6	0.5	0.947368	0.8125	0.5	3b	NA	0.00367661
chr3	129202000	129203000	0.327273	0	0.264706	0.566667	0	0.181818	3a	0.000668226	NA
chr3	129828000	129829000	0.857143	0.857143	0.545455	0.923077	0.857143	0.416667	3b	NA	0.0253677
chr3	129841000	129842000	0.809524	0.333333	0.210526	0.9	0.571429	0.0833333	3b	NA	2.02633e-08
chr3	129864000	129865000	0.818182	0.684211	0.166667	0.681818	0.384615	0.310345	3b	NA	0.00324914
chr3	130561000	130562000	0.923077	0.416667	0.611111	0.818182	0.5	0.692308	3a	0.0380217	NA
chr3	13060000	13061000	0.9	0.7	0.384615	0.75	0.454545	0.4	3b	NA	0.0113097
chr3	130620000	130621000	0.601852	0.5	0.266272	0.671053	0.624113	0.136	3b	NA	1.36863e-05
chr3	130710000	130711000	0.5	0.375	0.0952381	0.588235	0.32	0.1875	3b	NA	0.00103708
chr3	130945000	130946000	0.520548	0.166667	0.627451	0.794872	0.25	0.490196	3a	0.0111863	NA
chr3	130963000	130964000	0.923077	0.128571	0.344828	0.470588	0.15	0.351852	3a	0.0378921	NA
chr3	130978000	130979000	0.608247	0.127451	0.531034	0.585366	0.113636	0.513889	3a	6.0232e-11	NA
chr3	131102000	131103000	0.38961	0.0606061	0.390625	0.632653	0.125	0.521739	3a	0.00748008	NA
chr3	131134000	131135000	0.861111	0.363636	0.725	0.967742	0.333333	0.5	3a	3.02397e-08	NA
chr3	131143000	131144000	0.576271	0.218182	0.424658	0.657895	0.178571	0.216216	3a	0.000157548	NA
chr3	13117000	13118000	0.6	0.764706	0.0833333	0.6	0.619048	0.166667	3b	NA	0.00694603
chr3	131331000	131332000	0.777778	0.375	0.764706	0.964286	0.545455	0.8	3a	0.0120132	NA
chr3	13137000	13138000	0.705882	0.454545	0.333333	0.909091	0.75	0.133333	3b	NA	0.000585921
chr3	131485000	131486000	0.773585	0.56	0.325	0.863636	0.535714	0.454545	3b	NA	0.000161106
chr3	131667000	131668000	0.9	0.782609	0.5625	0.880952	0.805556	0.26087	3b	NA	0.00124996
chr3	13208000	13209000	0.904762	0.928571	0.46875	0.818182	0.8125	0.411765	3b	NA	0.00233616
chr3	132355000	132356000	0.818182	0.875	0.166667	0.78125	0.808511	0.511628	3b	NA	0.03941
chr3	132487000	132488000	0.809524	0.928571	0.5	1	0.785714	0.375	3b	NA	0.00606837
chr3	132514000	132515000	1	0.870968	0.52381	1	0.8125	0.315789	3b	NA	3.00045e-07
chr3	132929000	132930000	0.895349	0.419355	0.362069	0.916667	0.56	0.431034	both	3.15755e-06	2.08988e-11
chr3	133170000	133171000	0.684211	0.692308	0.28	1	0.571429	0.411765	3b	NA	0.0127616
chr3	133224000	133225000	0.65	0.4375	0.181818	0.466667	0.304348	0.0588235	3b	NA	0.0045071
chr3	133535000	133536000	0.861111	0.777778	0.465116	0.78125	0.25	0.2	3b	NA	0.00188696
chr3	133994000	133995000	0.764706	0.391304	0.69697	1	0.545455	0.473684	3a	0.0341462	NA
chr3	134084000	134085000	0.967742	0.757576	0.487179	0.904762	0.619048	0.478261	3b	NA	9.2547e-06
chr3	134171000	134172000	1	0.958333	0.428571	0.96	0.925	0.651163	3b	NA	0.000753428
chr3	13418000	13419000	0.942857	0.583333	0.311111	0.777778	0.613636	0.431373	3b	NA	5.07875e-05
chr3	134404000	134405000	0.769231	0.8	0.481481	0.857143	0.869565	0.2	3b	NA	0.0202427
chr3	134531000	134532000	1	0.714286	0.461538	0.9375	0.882353	0.428571	3b	NA	1.47743e-05
chr3	134552000	134553000	0.933333	0.941176	0.222222	0.913043	0.875	0.4	3b	NA	4.96538e-07
chr3	134785000	134786000	0.789474	0.571429	0.3125	0.727273	0.461538	0.263158	3b	NA	0.00156038
chr3	134806000	134807000	0.685714	0.58	0.3125	0.741935	0.74359	0.297872	3b	NA	0.00053074
chr3	134921000	134922000	0.842105	0.9	0.3	0.941176	0.615385	0.363636	3b	NA	6.81812e-05
chr3	134927000	134928000	0.909091	0.333333	0.346154	0.833333	0.555556	0.421053	both	0.0382802	0.000611977
chr3	135007000	135008000	0.882353	0.666667	0.5	0.833333	0.947368	0.37931	3b	NA	0.00117348
chr3	135088000	135089000	1	0.615385	0.416667	0.8	0.875	0.5	3b	NA	0.0237846
chr3	135135000	135136000	0.772727	0.65625	0.361111	0.833333	0.638889	0.4	3b	NA	0.000733576
chr3	135403000	135404000	0.9	0.466667	0.897436	0.962963	0.575758	0.869565	3a	0.00192757	NA
chr3	135581000	135582000	0.583333	0.142857	0.255814	1	0.142857	0.515152	3a	0.0493622	NA
chr3	135687000	135688000	0.774194	0.3	0.861111	0.944444	0.304348	0.8	3a	6.16249e-05	NA
chr3	135887000	135888000	0.730769	0.347826	0.555556	0.702128	0.272727	0.866667	3a	0.00173536	NA
chr3	136151000	136152000	0.83871	0.545455	0.428571	0.8	0.645161	0.230769	3b	NA	0.00179045
chr3	136987000	136988000	0.928571	1	0.576923	0.871795	0.827586	0.333333	3b	NA	0.00302896
chr3	137564000	137565000	0.722222	0.214286	0.764706	0.733333	0.3	0.636364	3a	0.00125112	NA
chr3	137622000	137623000	0.723404	0.275	0.525424	0.742857	0.357143	0.44186	3a	0.000207386	NA
chr3	138070000	138071000	0.571429	0.214286	0.4	0.608696	0.137931	0.514286	3a	0.000276896	NA
chr3	138525000	138526000	0.765957	0.305556	0.735294	0.772727	0.35	0.708333	3a	9.25012e-05	NA
chr3	138571000	138572000	0.8	0.75	0.434783	0.906977	0.756098	0.333333	3b	NA	1.97084e-05
chr3	138721000	138722000	0.916667	0.55	0.619048	0.96875	0.928571	0.4	3b	NA	0.00526637
chr3	13878000	13879000	0.689655	0.807692	0.1875	0.576923	0.62069	0.192308	3b	NA	0.000379928
chr3	139190000	139191000	0.818182	0.75	0.428571	0.925926	0.612903	0.5	3b	NA	0.00415107
chr3	139230000	139231000	0.862069	0.722222	0.540541	0.892857	0.725	0.347826	3b	NA	0.00121596
chr3	139494000	139495000	0.7	0.777778	0.32	0.96875	0.736842	0.25	3b	NA	0.000767461
chr3	140225000	140226000	0.857143	1	0.222222	0.947368	0.75	0.590909	3b	NA	0.01176
chr3	141507000	141508000	0.8	0.466667	0.8125	1	0.333333	0.636364	3a	0.000553795	NA
chr3	141902000	141903000	0.941176	0.484848	0.6	1	0.5	0.869565	3a	3.8545e-06	NA
chr3	141982000	141983000	0.56	0.263158	0.218391	0.86	0.388889	0.294118	3b	NA	0.0133913
chr3	142349000	142350000	0.826087	0.5	0.642857	1	0.470588	0.714286	3a	0.00934502	NA
chr3	142437000	142438000	0.68	0.233333	0.678571	0.8	0	0.586207	3a	8.6901e-05	NA
chr3	142699000	142700000	0.6	0.423077	0.151515	0.625	0.555556	0.09375	3b	NA	7.14332e-06
chr3	143257000	143258000	0.818182	0.765957	0.387097	0.714286	0.766667	0.307692	3b	NA	0.00815615
chr3	143308000	143309000	1	0.75	0.666667	0.935484	0.966667	0.464286	3b	NA	0.00231211
chr3	143574000	143575000	0.684211	0.320755	0.633803	0.78125	0.321429	0.517241	3a	0.000645083	NA
chr3	143730000	143731000	0.454545	0.514286	0.190476	0.642857	0.5	0.0714286	3b	NA	0.0189876
chr3	144049000	144050000	0.733333	0.444444	0.692308	0.909091	0.333333	0.545455	3a	0.0184086	NA
chr3	144097000	144098000	0.627451	0.255814	0.703125	0.680851	0.212121	0.540541	3a	9.74781e-05	NA
chr3	144208000	144209000	0.878261	0.552941	0.47541	0.811594	0.664062	0.325	3b	0.0289982	1.18602e-05
chr3	144380000	144381000	0.733333	0.30303	0.584906	0.583333	0.212766	0.622642	3a	0.00235955	NA
chr3	144396000	144397000	0.897436	0.218182	0.37037	0.619048	0.190184	0.513514	3a	5.88671e-05	NA
chr3	145128000	145129000	0.777778	0.913043	0.333333	1	0.416667	0.5625	3b	NA	0.0361404
chr3	145505000	145506000	0.9375	0.769231	0.461538	0.85	0.928571	0.384615	3b	NA	0.00141456
chr3	145684000	145685000	0.387097	0	0.346667	0.575758	0.0333333	0.416667	3a	1.42089e-05	NA
chr3	146145000	146146000	0.9	0.454545	0.578947	1	0.730769	0.454545	3b	0.0332966	0.000677508
chr3	146816000	146817000	0.861111	0.68	0.448276	0.806452	0.68	0.333333	3b	NA	0.00209614
chr3	146819000	146820000	0.62069	0.384615	0.1875	0.761905	0.863636	0.285714	3b	NA	0.00295252
chr3	147083000	147084000	0.861111	0.5	0.852459	1	0.463415	0.714286	3a	0.000419907	NA
chr3	147793000	147794000	0.793103	0.2	0.571429	0.473684	0.208333	0.470588	3a	0.0204078	NA
chr3	147963000	147964000	0.789474	0.217391	0.5	0.588235	0.3	0.571429	3a	0.0123243	NA
chr3	147964000	147965000	0.712329	0.346667	0.7375	0.8125	0.263158	0.682927	3a	0.000132763	NA
chr3	148426000	148427000	0.783333	0.133333	0.650794	0.794872	0.178571	0.767442	3a	0	NA
chr3	148614000	148615000	0.939394	0.269231	0.666667	0.882353	0.625	0.625	3a	0.018349	0.0115985
chr3	149088000	149089000	0.701299	0.1375	0.453333	0.705882	0.0192308	0.55814	3a	0	NA
chr3	149093000	149094000	0.681818	0.136364	0.613333	0.785714	0.315789	0.684211	3a	0.000158992	NA
chr3	149191000	149192000	0.851852	0.527778	0.520325	0.878788	0.772727	0.37037	3b	NA	9.39634e-05
chr3	149220000	149221000	0.708333	0.18	0.74359	0.76	0.314815	0.461538	3a	4.45519e-05	NA
chr3	149274000	149275000	0.643836	0.283333	0.458716	0.782609	0.327586	0.636364	3a	0.000268025	NA
chr3	149331000	149332000	0.619048	0.354839	0.557377	0.88	0.24	0.545455	3a	0.0075659	NA
chr3	149405000	149406000	0.705882	0.444444	0.4	0.833333	0.413793	0.333333	3b	NA	0.0220648
chr3	150760000	150761000	0.846154	0.941176	0.4	0.833333	0.583333	0.230769	3b	NA	0.00126607
chr3	151334000	151335000	0.631579	0.210526	0.71875	0.459459	0.0769231	0.466667	3a	0.0126661	NA
chr3	152066000	152067000	0.666667	0.3	0.52381	0.883721	0.441176	0.47541	3a	0.015634	NA
chr3	153248000	153249000	0.857143	0.272727	0.470588	0.714286	0.625	0.235294	3b	NA	0.0231991
chr3	153676000	153677000	0.695652	0.0869565	0.40625	0.432432	0.0526316	0.5	3a	0.00107761	NA
chr3	154014000	154015000	0.8	0.461538	0.642857	0.909091	0.307692	0.6	3a	0.00757062	NA
chr3	154093000	154094000	0.863636	0.625	0.5	0.964286	0.47619	0.4	3b	0.00918722	0.00101501
chr3	154326000	154327000	0.666667	0.0740741	0.382353	0.736842	0.26087	0.176471	both	0.000104077	0.00842076
chr3	154698000	154699000	0.615385	0.2	0.458333	0.789474	0.266667	0.526316	3a	0.00337548	NA
chr3	155042000	155043000	0.684211	0.2	0.605263	0.590909	0.142857	0.5	3a	0.000604699	NA
chr3	155083000	155084000	0.741935	0.74359	0.171429	0.892857	0.727273	0.529412	3b	NA	0.0127527
chr3	155092000	155093000	0.956522	0.75	0.285714	0.83871	0.692308	0.608696	3b	NA	0.0101516
chr3	155208000	155209000	0.6875	0.375	0.181818	0.769231	0.461538	0.2	3b	NA	0.000518263
chr3	15526000	15527000	0.740741	0.730769	0.227273	0.714286	0.823529	0.3125	3b	NA	0.000811464
chr3	155595000	155596000	0.827586	0.777778	0.390244	1	0.826087	0.48	3b	NA	0.000257768
chr3	155710000	155711000	0.846154	0.92	0.529412	0.75	1	0.176471	3b	NA	0.0247303
chr3	155919000	155920000	0.818182	0.545455	0.266667	0.642857	0.846154	0.285714	3b	NA	0.0166573
chr3	15609000	15610000	0.45	0.6	0	0.636364	0.470588	0.2	3b	NA	0.0265907
chr3	156707000	156708000	0.923077	0.727273	0.615385	1	0.9375	0.461538	3b	NA	0.00858431
chr3	156826000	156827000	0.863636	0.9375	0.481481	1	0.666667	0.5	3b	NA	0.000737734
chr3	157039000	157040000	0.642857	0.395349	0.569231	0.904762	0.323529	0.605263	3a	0.0304087	NA
chr3	157503000	157504000	0.875	0.71875	0.458333	0.764706	0.703704	0.333333	3b	NA	0.0110846
chr3	157777000	157778000	0.733333	1	0.2	0.826087	0.714286	0.357143	3b	NA	0.000671801
chr3	158315000	158316000	0.736842	0.411765	0.301887	0.75	0.692308	0.217391	3b	NA	0.000625497
chr3	159217000	159218000	0.722222	0.230769	0.333333	0.652174	0.571429	0.2	3b	NA	0.0127616
chr3	16031000	16032000	0.857143	0.782609	0.315789	0.846154	0.869565	0.5625	3b	NA	0.01499
chr3	16086000	16087000	0.75	0.272727	0.3	0.857143	0.615385	0.393939	3b	NA	0.0026596
chr3	16296000	16297000	0.88	0.625	0.666667	1	0.74359	0.4	3b	NA	0.0253876
chr3	16675000	16676000	0.75	0.529412	0.2	0.9375	1	0.272727	3b	NA	7.87473e-05
chr3	18626000	18627000	0.65	0.030303	0.511111	0.538462	0.142857	0.461538	3a	8.1236e-05	NA
chr3	18946000	18947000	0.857143	0.75	0.473684	0.947368	0.727273	0.384615	3b	NA	0.00131341
chr3	19060000	19061000	0.571429	0.159091	0.666667	0.4375	0	0.433333	3a	0.0134219	NA
chr3	19075000	19076000	0.870968	0.9375	0.472222	0.9	0.782609	0.416667	3b	NA	0.00206739
chr3	19094000	19095000	0.821429	0.774194	0.5	0.785714	0.818182	0.272727	3b	NA	0.022801
chr3	19117000	19118000	0.894737	0.952381	0.542857	0.909091	0.961538	0.384615	3b	NA	0.00448928
chr3	19171000	19172000	1	0.772727	0.5	0.769231	0.818182	0.0909091	3b	NA	0.00764209
chr3	20420000	20421000	0.857143	0.857143	0.3	0.692308	1	0.4	3b	NA	0.0408227
chr3	22040000	22041000	0.785714	0.451613	0.666667	1	0.5	0.64	3a	0.0130453	NA
chr3	23505000	23506000	0.814815	0.944444	0.545455	0.857143	0.8	0.307692	3b	NA	0.021214
chr3	23692000	23693000	0.875	0.888889	0.526316	0.944444	0.761905	0.3	3b	NA	0.000534783
chr3	23912000	23913000	0.847826	0.767857	0.461538	0.789474	0.851852	0.333333	3b	NA	0.00492277
chr3	24452000	24453000	1	0.952381	0.454545	0.941176	0.9375	0.68	3b	NA	0.00987757
chr3	26371000	26372000	1	0.583333	0.333333	0.88	0.666667	0.625	3b	NA	0.00930509
chr3	26428000	26429000	1	1	0.363636	0.888889	0.928571	0.666667	3b	NA	0.0096244
chr3	27010000	27011000	0.923077	0.4	0.6	0.923077	0.583333	0.571429	3a	0.0249149	NA
chr3	27021000	27022000	0.9	0.8	0.433333	0.807692	0.770833	0.464286	3b	NA	0.0019466
chr3	29137000	29138000	0.8	0.258065	0.470588	0.526316	0.25	0.586207	3a	0.0326788	NA
chr3	29401000	29402000	0.722222	0.454545	0.25	0.857143	0.818182	0.3125	3b	NA	0.00128647
chr3	30016000	30017000	0.73913	0.210526	0.702703	0.666667	0.151515	0.866667	3a	4.80914e-07	NA
chr3	3006000	3007000	0.666667	0.4	0.2	0.714286	0.432432	0.291667	3b	NA	0.00269219
chr3	3014000	3015000	0.678571	0.645833	0.266667	0.83871	0.578947	0.4	3b	NA	0.00279536
chr3	30203000	30204000	1	0.428571	0.882353	1	0.533333	0.8	3a	3.66738e-06	NA
chr3	30212000	30213000	0.846154	0.466667	0.826087	0.941176	0.428571	0.857143	3a	0.00546291	NA
chr3	30220000	30221000	0.684211	0.272727	0.677419	0.652174	0.131579	0.511111	3a	4.99716e-05	NA
chr3	30221000	30222000	0.742574	0.315789	0.75	0.833333	0.0810811	0.735849	3a	7.29912e-05	NA
chr3	3026000	3027000	0.714286	0.846154	0.277778	0.619048	0.56	0.25	3b	NA	0.0239329
chr3	3046000	3047000	0.730769	0.666667	0.1875	0.846154	0.892857	0.266667	3b	NA	0.000118978
chr3	30504000	30505000	0.705882	0.208333	0.55	0.625	0.181818	0.636364	3a	5.46855e-05	NA
chr3	30505000	30506000	0.555556	0.0425532	0.326087	0.491228	0.0444444	0.533333	3a	3.54739e-10	NA
chr3	31088000	31089000	0.74	0.266667	0.492537	0.78	0.23913	0.5	3a	1.41986e-08	0.0262205
chr3	31715000	31716000	0.857143	0.857143	0.451613	0.827586	0.7	0.285714	3b	NA	0.000854707
chr3	3176000	3177000	0.857143	0.692308	0.470588	0.857143	0.866667	0.4	3b	NA	0.0155487
chr3	3177000	3178000	0.889706	0.763636	0.425	0.81407	0.840206	0.454545	3b	NA	3.89368e-09
chr3	3196000	3197000	0.736842	0.763736	0.166667	0.777385	0.824773	0.279006	3b	NA	9.24466e-12
chr3	32131000	32132000	0.615385	0.666667	0.25	0.875	0.428571	0.416667	3b	NA	0.0425921
chr3	32196000	32197000	0.8	0.6	0.25	0.636364	0.909091	0.181818	3b	NA	0.00837761
chr3	3232000	3233000	0.840909	0.708333	0.54717	0.971429	0.777778	0.4	3b	NA	0.000408934
chr3	3243000	3244000	0.484848	0.190476	0.136364	0.676471	0.571429	0.0967742	3b	NA	0.000169334
chr3	3246000	3247000	0.833333	0.636364	0.27907	0.780822	0.808989	0.434783	3b	NA	3.4688e-05
chr3	3250000	3251000	0.846154	0.818182	0.290323	0.680851	0.793103	0.378378	3b	NA	0.000917811
chr3	3263000	3264000	0.861538	0.681159	0.333333	0.894737	0.818182	0.568182	3b	NA	0.00117015
chr3	3278000	3279000	0.888889	0.833333	0.541667	0.95	0.947368	0.3	3b	NA	0.000934425
chr3	3298000	3299000	0.609524	0.605263	0.2	0.594595	0.527027	0.130435	3b	NA	8.26449e-09
chr3	3308000	3309000	0.84	0.647059	0.225	0.583333	0.325581	0.259259	3b	NA	0.000296679
chr3	33231000	33232000	0.923077	0.423077	0.666667	0.916667	0.545455	0.65	3a	0.000878159	NA
chr3	33335000	33336000	0.763158	0.388889	0.666667	0.727273	0.3	0.666667	3a	0.0085762	NA
chr3	33352000	33353000	0.833333	0.851852	0.210526	0.583333	0.727273	0.285714	3b	NA	0.00464543
chr3	33402000	33403000	0.75	0.551724	0.473684	0.8	0.727273	0.1	3b	NA	0.0308706
chr3	33839000	33840000	0.533333	0.522727	0.0777778	0.482759	0.366667	0.105263	3b	NA	1.24254e-05
chr3	34198000	34199000	0.543478	0.0909091	0.5	0.666667	0.2	0.217391	3a	0.000773502	NA
chr3	34417000	34418000	0.928571	0.782609	0.352941	0.9375	0.73913	0.5	3b	NA	0.000227537
chr3	34828000	34829000	0.7	0.0857143	0.37037	0.545455	0.157895	0.583333	3a	0.000116658	NA
chr3	34996000	34997000	0.882353	0.357143	0.704545	0.882353	0.26087	0.896552	3a	6.84534e-07	NA
chr3	35377000	35378000	0.8	0.705882	0.421053	0.85	0.8	0.416667	3b	NA	0.0134596
chr3	35973000	35974000	0.704545	0.848485	0.304348	0.882353	0.8	0.314286	3b	NA	6.49743e-05
chr3	36015000	36016000	0.875	0.6875	0.291667	0.842105	0.916667	0.6	3b	NA	0.010528
chr3	3641000	3642000	0.928571	0.571429	0.227273	0.727273	0.571429	0.357143	3b	NA	0.000446898
chr3	36575000	36576000	0.903226	0.914286	0.541667	0.777778	0.754717	0.222222	3b	NA	0.0182266
chr3	36777000	36778000	0.72	0.409091	0.583333	1	0.333333	0.6	3a	0.0149074	NA
chr3	36838000	36839000	0.787879	0.35	0.4	1	0.444444	0.5	both	0.00227922	0.00703423
chr3	37205000	37206000	0.655172	0.428571	0.333333	0.9	0.391304	0.366667	3b	NA	0.02817
chr3	37244000	37245000	0.75	0.4	0	0.722222	0.1	0.263158	both	0.0322992	0.000870793
chr3	37412000	37413000	0.814815	0.5	0.357143	0.928571	0.458333	0.571429	3b	0.0262424	0.025432
chr3	37569000	37570000	0.6875	0.0862069	0.515152	0.710526	0.0519481	0.461538	3a	0	NA
chr3	37570000	37571000	0.956522	0.263158	0.569231	0.689655	0.333333	0.466667	3a	0.00279676	NA
chr3	37789000	37790000	0.673077	0.295082	0.59322	0.7	0.25	0.909091	3a	0.000150105	NA
chr3	37896000	37897000	0.396552	0.2	0.448276	0.666667	0.0625	0.45	3a	0.0174238	NA
chr3	37919000	37920000	0.913043	0.352941	0.8	1	0.428571	0.777778	3a	1.9642e-05	NA
chr3	37975000	37976000	0.584416	0.195122	0.619048	0.717949	0.210526	0.5	3a	0.000160343	NA
chr3	38257000	38258000	0.676923	0.264706	0.417722	0.643678	0.0625	0.322581	3a	0.000164129	0.0198732
chr3	38258000	38259000	0.708333	0.325581	0.6	0.8	0.272727	0.714286	3a	3.23872e-05	NA
chr3	39451000	39452000	0.791667	0.6	0.324324	0.933333	0.571429	0.35	3b	NA	2.83359e-05
chr3	39812000	39813000	1	0.909091	0.555556	0.826087	0.777778	0.411765	3b	NA	0.0112042
chr3	3989000	3990000	0.818182	0.909091	0.2	0.65	0.785714	0.333333	3b	NA	0.0195402
chr3	40099000	40100000	0.85	0.714286	0.448276	0.882353	0.846154	0.4375	3b	NA	0.00253668
chr3	40284000	40285000	0.909091	1	0.411765	0.969697	0.916667	0.28125	3b	NA	1.15414e-09
chr3	40396000	40397000	0.724138	0	0.581395	0.733333	0.235294	0.470588	3a	0.000310199	NA
chr3	40676000	40677000	0.5	0	0.695652	0.551724	0.227273	0.52381	3a	0.0343905	NA
chr3	40709000	40710000	0.848797	0.761905	0.338346	0.89781	0.712121	0.531746	3b	NA	0.00012323
chr3	40798000	40799000	0.45	0.368421	0.25	0.75	0.352941	0	3b	NA	0.0437244
chr3	40905000	40906000	0.888889	0.903226	0.555556	0.875	1	0.333333	3b	NA	0.00720659
chr3	41318000	41319000	0.804878	0.25	0.363636	0.526316	0.25	0.419355	3a	0.0375679	NA
chr3	41357000	41358000	0.884615	0.428571	0.794872	0.6875	0.285714	0.576923	3a	0.00472905	NA
chr3	41365000	41366000	0.66	0.270833	0.72973	0.888889	0.368421	0.482759	3a	0.00317964	NA
chr3	41466000	41467000	0.785714	0.384615	0.545455	0.733333	0.263158	0.8	3a	0.0145955	NA
chr3	41515000	41516000	0.954545	0.304348	0.73913	0.722222	0.384615	0.928571	3a	0.00197437	NA
chr3	41570000	41571000	0.8	0.47619	0.357143	0.727273	0.238095	0.857143	3a	0.0404084	NA
chr3	41992000	41993000	0.916667	0.809524	0.583333	0.909091	0.888889	0.4375	3b	NA	0.00629629
chr3	42109000	42110000	0.7	0.65	0.2	0.833333	0.789474	0.411765	3b	NA	0.00416394
chr3	42137000	42138000	1	0.923077	0.333333	0.866667	0.777778	0.25	3b	NA	2.16232e-06
chr3	42349000	42350000	0.714286	0.818182	0.28	0.84	0.666667	0.461538	3b	NA	0.00610734
chr3	42546000	42547000	0.928571	0.8125	0.352941	0.68	0.888889	0.4	3b	NA	0.0176998
chr3	42683000	42684000	0.846154	0.777778	0.384615	0.857143	0.7	0.5	3b	NA	0.0284044
chr3	42686000	42687000	0.8	0.823529	0.25	0.681818	0.461538	0.2	3b	NA	0.00131341
chr3	42935000	42936000	0.818182	0.611111	0.166667	0.675	0.862069	0.304348	3b	NA	0.000316036
chr3	42982000	42983000	0.8125	0.75	0.294118	0.933333	0.538462	0.363636	3b	NA	0.000213447
chr3	42995000	42996000	0.77551	0.806452	0.05	0.666667	0.714286	0.368421	3b	NA	0.00442863
chr3	43064000	43065000	0.875	0.5	0.454545	0.809524	0.7	0.4	3b	NA	0.0305186
chr3	43299000	43300000	0.931034	0.791667	0.333333	0.857143	0.727273	0.25	3b	NA	5.52003e-06
chr3	43346000	43347000	0.75	0.888889	0.217391	0.583333	0.785714	0.2	3b	NA	0.00267156
chr3	43562000	43563000	0.545455	0.526316	0.176471	0.863636	0.571429	0.3	3b	NA	0.00519804
chr3	43679000	43680000	1	0.851852	0.55	1	0.941176	0.333333	3b	NA	1.91467e-05
chr3	43941000	43942000	0.615385	0.651515	0.215686	0.698113	0.59375	0.296296	3b	NA	0.000228593
chr3	43943000	43944000	0.788462	0.716129	0.294118	0.85119	0.727848	0.367232	3b	NA	0
chr3	43944000	43945000	0.72093	0.751553	0.254545	0.824176	0.763636	0.413174	3b	NA	2.5647e-05
chr3	44536000	44537000	0.75	0.75	0.40625	1	0.774194	0.485714	3b	NA	0.0170489
chr3	45571000	45572000	1	0.733333	0.545455	0.875	0.833333	0.352941	3b	NA	0.001234
chr3	45682000	45683000	0.684211	0.47619	0.227273	0.666667	0.413793	0.307692	3b	NA	0.0104574
chr3	4580000	4581000	0.823529	0.789474	0.428571	1	0.785714	0.5	3b	NA	0.0106743
chr3	45841000	45842000	0.809524	0.388889	0.227273	0.818182	0.666667	0.375	3b	NA	0.000331134
chr3	46130000	46131000	0.923077	0.866667	0.37931	0.904762	1	0.538462	3b	NA	0.000378653
chr3	47114000	47115000	0.818182	0.538462	0.357143	0.7	0.833333	0.3	3b	NA	0.0163377
chr3	4714000	4715000	1	0.842105	0.333333	0.777778	0.785714	0.636364	3b	NA	0.0343184
chr3	47611000	47612000	0.791667	0.75	0.153846	0.9	1	0.538462	3b	NA	0.0130507
chr3	47991000	47992000	0.866667	0.85	0.444444	0.826087	0.785714	0.318182	3b	NA	0.000796855
chr3	48602000	48603000	0.842105	0.714286	0.433333	0.85	0.625	0.238095	3b	NA	0.000223398
chr3	48651000	48652000	0.761905	0.84375	0.2	0.925926	0.771429	0.571429	3b	NA	0.0307533
chr3	48872000	48873000	0.941176	0.75	0.565217	1	0.8	0.454545	3b	NA	0.000754618
chr3	49130000	49131000	0.869565	0.8	0.458333	0.75	0.866667	0.166667	3b	NA	0.00531236
chr3	49300000	49301000	0.875	0.8125	0.47619	0.769231	0.818182	0.3125	3b	NA	0.0110341
chr3	49356000	49357000	0.833333	0.923077	0.0909091	0.909091	0.826087	0.357143	3b	NA	3.85735e-05
chr3	49367000	49368000	0.733333	0.615385	0.333333	0.764706	0.761905	0.272727	3b	NA	0.0112688
chr3	49872000	49873000	0.848485	0.263158	0.930233	0.85	0.5625	0.730769	3a	0.0106689	NA
chr3	49996000	49997000	0.9375	0.777778	0.5	0.882353	0.944444	0.363636	3b	NA	0.00240467
chr3	50218000	50219000	0.565217	0.6	0.310345	0.761905	0.533333	0.153846	3b	NA	0.016044
chr3	50261000	50262000	0.875	0.578947	0.827586	0.916667	0.166667	0.857143	3a	0.0248582	NA
chr3	5057000	5058000	0.923077	0.933333	0.277778	0.894737	0.736842	0.6	3b	NA	0.00773904
chr3	50907000	50908000	0.857143	0.333333	0.702703	0.909091	0.583333	0.8	3a	0.0162804	NA
chr3	51327000	51328000	0.954545	0.6	0.478261	0.923077	0.818182	0.571429	3b	NA	0.000831546
chr3	51334000	51335000	0.875	0.333333	0.38	0.7	0.142857	0.619048	3a	0.000111879	NA
chr3	51518000	51519000	0.794872	0.333333	0.627907	0.787879	0.218182	0.488889	3a	1.12826e-07	NA
chr3	51590000	51591000	0.5	0.204082	0.444444	0.783333	0.258065	0.439024	3a	0.0325298	NA
chr3	51699000	51700000	0.863636	0.590909	0.771429	1	0.454545	0.833333	3a	0.025787	NA
chr3	51909000	51910000	0.790323	0.296296	0.793103	0.947368	0.383333	0.783505	3a	9.43558e-07	NA
chr3	51994000	51995000	0.820513	0.333333	0.736111	0.75	0.415094	0.875	3a	0.000211539	NA
chr3	52059000	52060000	0.882353	0.40625	0.8	0.896552	0.541667	0.791667	3a	0.000787162	NA
chr3	52062000	52063000	0.759259	0.373984	0.692308	0.745098	0.254545	0.531915	3a	1.1379e-05	NA
chr3	52073000	52074000	0.791667	0.538462	0.923077	0.916667	0.368421	0.785714	3a	0.0123059	NA
chr3	5213000	5214000	0.454545	0	0.272727	0.473684	0	0.466667	3a	0.000902572	NA
chr3	52222000	52223000	0.733333	0.4	0.35	0.9	0.391304	0.571429	3a	0.0300398	NA
chr3	52415000	52416000	0.42	0.0344828	0.12	0.788462	0.272727	0.0909091	3b	NA	0.0181803
chr3	52980000	52981000	0.818182	0.636364	0.5	1	0.52381	0.5	3b	NA	0.00730427
chr3	5349000	5350000	0.793103	0.192308	0.62963	0.5	0.210526	0.615385	3a	0.00975894	NA
chr3	53633000	53634000	0.75	0.324324	0.45122	0.72	0.343284	0.415584	3a	0.000111308	0.00432517
chr3	54037000	54038000	0.714286	0.574468	0.25	0.62963	0.421053	0.204545	3b	NA	2.23464e-05
chr3	54194000	54195000	0.769231	0.761905	0.434783	0.857143	0.952381	0.388889	3b	NA	0.0155472
chr3	54811000	54812000	0.580153	0.647059	0.025	0.653061	0.483051	0.1875	3b	NA	5.8369e-05
chr3	55290000	55291000	0.875	0.548387	0.744186	0.818182	0.222222	0.764706	3a	0.0192137	NA
chr3	55333000	55334000	0.933333	0.75	0.545455	1	0.75	0.5	3b	NA	0.000477551
chr3	55368000	55369000	0.875	0.428571	0.6	0.875	0.166667	0.230769	both	6.96492e-05	0.0107949
chr3	55720000	55721000	0.842105	0.25	0.790698	0.875	0.6	0.625	3a	0.0362978	NA
chr3	55780000	55781000	0.366864	0.00641026	0.515723	0.577586	0.00621118	0.481675	3a	3.76807e-05	NA
chr3	55783000	55784000	0.453125	0	0.446809	0.524862	0.0130435	0.358696	3a	0	NA
chr3	55786000	55787000	0.742857	0.0909091	0.478261	0.8125	0.212121	0.631579	3a	3.50231e-07	NA
chr3	56214000	56215000	1	0.722222	0.642857	1	0.777778	0.466667	3b	NA	0.000887728
chr3	56221000	56222000	1	0.857143	0.47619	0.909091	0.727273	0.5	3b	NA	0.000262863
chr3	56828000	56829000	0.764706	0.533333	0.47619	0.8	0.7	0.26087	3b	NA	0.00827814
chr3	57031000	57032000	0.96	0.714286	0.421875	0.807692	0.7	0.3	3b	NA	1.75115e-05
chr3	57472000	57473000	0.59375	0.181818	0.40625	0.833333	0.4	0.666667	3a	0.0389237	NA
chr3	58162000	58163000	0.576923	0.176471	0.663043	0.701754	0.0933333	0.44898	3a	2.69493e-08	NA
chr3	58788000	58789000	0.857143	0.545455	0.305556	0.708333	0.765957	0.35	3b	NA	0.00022661
chr3	58987000	58988000	0.83871	0.333333	0.0769231	0.666667	0.40625	0	3b	0.0133053	0
chr3	59025000	59026000	0.475	0.193548	0.516129	0.666667	0.08	0.5	3a	0.0106654	NA
chr3	59736000	59737000	0.809524	0.727273	0.375	0.883333	0.811321	0.466667	3b	NA	0.00026224
chr3	61058000	61059000	1	0.666667	0.545455	0.925926	0.807692	0.545455	3b	NA	0.000549483
chr3	61160000	61161000	0.894737	1	0.461538	0.9375	0.933333	0.444444	3b	NA	0.00130862
chr3	61184000	61185000	0.916667	0.619048	0.294118	0.833333	0.75	0.48	3b	NA	0.00138817
chr3	62394000	62395000	0.705882	0.306122	0.324324	0.916667	0.619048	0.4	3b	NA	0.00372304
chr3	62453000	62454000	0.857143	0.285714	0.4375	0.909091	0.526316	0.636364	3a	0.0026457	NA
chr3	62678000	62679000	0.826087	0.545455	0.384615	0.863636	0.689655	0.4375	3b	NA	0.00150182
chr3	62705000	62706000	0.6	0.857143	0.117647	0.642857	0.684211	0.142857	3b	NA	0.00265426
chr3	62981000	62982000	0.692308	0.9	0.142857	0.75	0.7	0.307692	3b	NA	0.00106779
chr3	63971000	63972000	0.777778	0.777778	0.307692	0.923077	0.722222	0.315789	3b	NA	0.000382469
chr3	64404000	64405000	0.714286	0.666667	0.34375	0.923077	0.8	0.421053	3b	NA	0.00240933
chr3	64407000	64408000	0.8	0.677419	0.315789	0.75	0.708333	0.214286	3b	NA	6.29684e-05
chr3	64552000	64553000	0.769231	0.487179	0.473684	0.875	0.827586	0.333333	3b	NA	0.00355126
chr3	64556000	64557000	1	0.571429	0.315789	0.857143	0.863636	0.458333	3b	NA	2.20261e-05
chr3	64635000	64636000	0.933333	0.731707	0.384615	0.8	0.916667	0.538462	3b	NA	0.0157744
chr3	64735000	64736000	0.904762	0.555556	0.285714	0.692308	0.764706	0.3125	3b	NA	0.00111287
chr3	64746000	64747000	0.933333	0.583333	0.5	0.894737	0.892857	0.263158	3b	NA	0.000127827
chr3	64764000	64765000	0.869565	0.791667	0.444444	0.964286	0.961538	0.416667	3b	NA	5.52003e-06
chr3	64792000	64793000	0.641026	0.736842	0.208333	0.9	0.666667	0.32	3b	NA	0.00271364
chr3	64798000	64799000	0.916667	0.9	0.263158	0.5625	0.8	0.176471	3b	NA	0.00936846
chr3	64868000	64869000	0.75	0.636364	0.421053	0.875	0.875	0.333333	3b	NA	0.0126455
chr3	65241000	65242000	0.913043	0.722222	0.352941	0.923077	0.809524	0.25	3b	NA	1.95746e-06
chr3	65587000	65588000	0.75	0.275862	0.75	0.636364	0.259259	1	3a	0.00252327	NA
chr3	65657000	65658000	0.7	0.24	0.811765	0.651163	0.0714286	0.657895	3a	5.73454e-06	NA
chr3	65674000	65675000	0.789474	0.3	0.923077	0.923077	0.529412	0.545455	3a	0.00529571	NA
chr3	65689000	65690000	0.625	0.15	0.5	0.636364	0.3	0.666667	3a	0.0326149	NA
chr3	65833000	65834000	0.785714	0.230769	0.727273	0.6875	0.357143	0.818182	3a	0.00178713	NA
chr3	65858000	65859000	0.542857	0.138462	0.541667	0.583333	0.14	0.541667	3a	3.19537e-06	NA
chr3	65860000	65861000	0.785714	0.486486	0.95	0.821429	0.305556	0.809524	3a	0.0032824	NA
chr3	66232000	66233000	1	0.75	0.461538	0.857143	0.814815	0.461538	3b	NA	5.74074e-05
chr3	66582000	66583000	0.928571	0.904762	0.388889	1	0.791667	0.545455	3b	NA	0.000224257
chr3	67416000	67417000	0.736842	0.6	0.25	0.826087	0.794872	0.357143	3b	NA	0.0016424
chr3	67514000	67515000	0.661765	0.40678	0.278481	0.701493	0.548387	0.21875	3b	NA	5.7843e-06
chr3	67557000	67558000	0.671875	0.3125	0.494505	0.833333	0.333333	0.340909	3a	0.000555777	0.0367711
chr3	67576000	67577000	0.758621	0.46875	0.355556	0.8	0.757576	0.322581	3b	NA	0.000133968
chr3	67714000	67715000	0.952381	0.541667	0.333333	0.909091	0.75	0.666667	3b	NA	0.0215831
chr3	67870000	67871000	0.8	0.736842	0.25	0.928571	0.705882	0.44	3b	NA	0.000728475
chr3	68432000	68433000	0.884615	0.869565	0.555556	0.958333	0.666667	0.454545	3b	NA	0.00415448
chr3	68573000	68574000	0.771429	0.12766	0.813953	0.941176	0.25	1	3a	6.39602e-11	NA
chr3	68574000	68575000	0.75	0.342105	0.709677	0.85	0.333333	0.683333	3a	5.22715e-05	NA
chr3	68587000	68588000	0.666667	0.166667	0.536585	0.714286	0.344828	0.628571	3a	0.00224769	NA
chr3	68676000	68677000	0.558824	0.142857	0.377049	0.714286	0.324324	0.642857	3a	0.0212039	NA
chr3	68762000	68763000	0.458333	0.0714286	0.333333	0.59375	0.0666667	0.470588	3a	7.53745e-05	NA
chr3	69243000	69244000	0.78125	0.230769	0.418605	0.657143	0.28	0.392857	3a	0.000425077	0.0311123
chr3	69382000	69383000	0.952381	0.454545	0.612903	0.947368	0.333333	0.733333	3a	2.59267e-05	0.0254557
chr3	70190000	70191000	0.733333	0.333333	0.2	0.769231	0.590909	0.5	3b	NA	0.0396017
chr3	70378000	70379000	0.588235	0.785714	0.259259	0.826087	0.566667	0.3	3b	NA	0.00853229
chr3	72101000	72102000	0.7	0.642857	0.272727	0.6875	0.647059	0.3125	3b	NA	0.0143226
chr3	72301000	72302000	0.846154	0.75	0.2	0.733333	0.8	0.363636	3b	NA	0.00641782
chr3	72662000	72663000	0.904762	0.95	0.428571	0.84	0.772727	0.4375	3b	NA	0.000967739
chr3	74404000	74405000	0.75	0.619048	0.3125	0.875	0.714286	0.304348	3b	NA	0.000483717
chr3	74508000	74509000	0.611111	0.727273	0.225806	0.933333	0.7	0.5	3b	NA	0.0452779
chr3	74571000	74572000	0.666667	0.5	0.166667	0.5	0.56	0.162162	3b	NA	0.00627301
chr3	74622000	74623000	0.75	0.690909	0.25	0.945946	0.75	0.481481	3b	NA	0.00134129
chr3	7470000	7471000	0.666667	0.72	0.5	0.923077	0.818182	0.285714	3b	NA	0.0495663
chr3	75184000	75185000	0.789474	0.615385	0.25	0.73913	0.8	0.384615	3b	NA	0.000793596
chr3	75258000	75259000	0.705882	0.677419	0.142857	0.7	1	0.272727	3b	NA	0.00320303
chr3	75288000	75289000	0.714286	0.772727	0.333333	0.571429	0.611111	0.0833333	3b	NA	0.0219472
chr3	75291000	75292000	0.678571	0.485714	0.219512	0.761905	0.575	0.28	3b	NA	0.000134587
chr3	75393000	75394000	0.666667	0.828571	0.333333	0.9	0.791667	0.347826	3b	NA	0.00642355
chr3	75446000	75447000	0.870968	0.75	0.214286	0.818182	0.75	0.615385	3b	NA	0.0357562
chr3	75774000	75775000	0.583333	0.733333	0.133333	0.708333	0.470588	0.333333	3b	NA	0.0170603
chr3	76093000	76094000	0.866667	0.867925	0.3125	0.9	0.681818	0.5	3b	NA	0.000209575
chr3	76210000	76211000	0.909091	0.814815	0.130435	0.5	0.742857	0.105263	3b	NA	0.00176372
chr3	76347000	76348000	0.931034	0.842105	0.235294	0.894737	0.904762	0.6	3b	NA	0.00133718
chr3	76495000	76496000	0.833333	0.764706	0.333333	0.684211	0.647059	0.315789	3b	NA	0.0069956
chr3	76546000	76547000	0.875	0.769231	0.6	1	0.923077	0.466667	3b	NA	0.00739665
chr3	77854000	77855000	1	0.923077	0.466667	0.875	0.4	0.526316	3b	NA	0.0038007
chr3	78475000	78476000	0.76	0.481481	0.363636	0.6	0.714286	0.0833333	3b	NA	0.00883642
chr3	78507000	78508000	0.454545	0.473684	0.285714	0.823529	0.727273	0.157895	3b	NA	0.0296977
chr3	78842000	78843000	0.6875	0.722222	0.266667	0.785714	0.764706	0.368421	3b	NA	0.00795941
chr3	78847000	78848000	0.6	0.533333	0.315789	0.857143	0.6	0.333333	3b	NA	0.00818286
chr3	78921000	78922000	0.818182	0.8	0.294118	1	0.818182	0.423077	3b	NA	4.29816e-05
chr3	78973000	78974000	0.897436	0.75	0.517241	1	0.757576	0.529412	3b	NA	0.000965046
chr3	78993000	78994000	0.666667	0.523364	0.233766	0.642857	0.442308	0.227273	3b	NA	0.000156127
chr3	79201000	79202000	0.891892	0.8	0.347826	0.947368	0.6875	0.5625	3b	NA	0.000464228
chr3	79218000	79219000	0.764706	0.468085	0.660714	0.823529	0.192308	0.603774	3a	0.00842806	NA
chr3	79322000	79323000	0.857143	0.541667	0.857143	0.961538	0.416667	0.583333	3a	0.00601319	NA
chr3	79795000	79796000	0.944444	0.56	0.5	0.821429	0.794118	0.4375	3b	NA	0.00160079
chr3	79879000	79880000	0.733333	0.25	0.586207	0.9375	0.294118	0.615385	3a	8.24023e-06	NA
chr3	80118000	80119000	0.823529	0.8	0.48	1	0.75	0.5	3b	NA	0.00603697
chr3	80534000	80535000	0.833333	0.785714	0.235294	0.8	0.846154	0.533333	3b	NA	0.0263914
chr3	80683000	80684000	0.789474	0.692308	0.464286	0.954545	0.714286	0.0769231	3b	NA	0.00551818
chr3	81132000	81133000	0.882353	1	0.5	1	0.818182	0.55	3b	NA	0.00566706
chr3	81577000	81578000	0.866667	0.6875	0.387097	0.846154	0.727273	0.4375	3b	NA	0.000754597
chr3	82103000	82104000	0.857143	0.733333	0.592593	1	0.833333	0.416667	3b	NA	0.0131538
chr3	82182000	82183000	0.789474	0.666667	0.392857	0.909091	0.645161	0.473684	3b	NA	0.00780751
chr3	82255000	82256000	0.909091	0.869565	0.277778	0.95	0.925926	0.615385	3b	NA	0.00229884
chr3	82564000	82565000	0.823529	0.857143	0.466667	0.857143	0.6875	0.3125	3b	NA	0.00435201
chr3	82684000	82685000	0.578947	0.333333	0.166667	0.866667	0.5	0.266667	3b	NA	0.00269816
chr3	83012000	83013000	0.869565	0.878788	0.213115	0.948276	0.793103	0.44	3b	NA	6.81593e-07
chr3	83246000	83247000	0.708333	0.75	0.413793	0.909091	0.566667	0.347826	3b	NA	0.00490134
chr3	83504000	83505000	0.769231	0.15	0.511111	0.666667	0.473684	0.333333	3a	0.0431937	NA
chr3	83714000	83715000	0.59375	0.366667	0.192308	0.8	0.1	0.363636	3b	NA	0.0226059
chr3	83972000	83973000	0.891892	0.541667	0.827586	0.846154	0.36	0.787879	3a	0.000228942	NA
chr3	84180000	84181000	0.785714	0.384615	0.863636	0.8	0.375	0.8	3a	0.00751092	NA
chr3	84217000	84218000	0.716049	0.371429	0.719298	0.823529	0.346154	0.541667	3a	0.00360639	NA
[truncated: 9,810 more rows]
