# Supplementary material for: Identification of distinct loci for de novo DNA methylation by DNMT3A and DNMT3B during mammalian development
Source: Nat Commun. 2020 Jun 24;11:3199. doi: 10.1038/s41467-020-16989-w (PMC7314859; doi:10.1038/s41467-020-16989-w)
Supplement: Supplementary file 5 — Supplementary Data 2 [file 41467_2020_16989_MOESM5_ESM.xlsx]

## Sheet: Sup_Table2_DNMT3A regions
Supplementary Data 2: Identification of regions specifically methylated by DNMT3A
chr	start	end	length	nCG	meanMethy1	meanMethy2	diff.Methy	areaStat
chr6	48437930	48439218	1289	97	0.673129	0.0573242	0.615805	2823.17
chr3	55780614	55784418	3805	116	0.447048	0.0241244	0.422923	2425.74
chr1	184725637	184731038	5402	109	0.526033	0.0282984	0.497734	2397.59
chr4	136290016	136291057	1042	85	0.615308	0.109972	0.505336	2026.01
chr11	119079833	119082041	2209	79	0.674125	0.0454831	0.628642	1931.6
chr7	70346778	70349694	2917	69	0.659726	0.0255299	0.634196	1886.3
chr7	105761705	105762916	1212	84	0.593011	0.0972313	0.49578	1624.95
chr5	143254604	143255255	652	72	0.44816	0.062596	0.385564	1591.69
chr5	76857569	76858670	1102	75	0.557631	0.118271	0.439359	1581.56
chr15	35299965	35304019	4055	76	0.4465	0.027054	0.419446	1518.17
chr2	57106088	57111382	5295	64	0.627245	0.045687	0.581558	1351.07
chr14	61684107	61686276	2170	51	0.600933	0.0245701	0.576363	1254.67
chr2	18039714	18041714	2001	62	0.548484	0.028157	0.520327	1231.14
chr6	48024554	48025391	838	61	0.682731	0.20677	0.475962	1201.89
chr8	27120965	27121928	964	61	0.602772	0.10236	0.500412	1117.37
chr11	101163469	101165889	2421	64	0.633978	0.0610696	0.572909	1100.12
chr2	57111486	57112504	1019	59	0.402221	0.0572635	0.344957	1049.15
chr2	74747142	74748758	1617	46	0.50033	0.038022	0.462308	1003.6
chr4	107846081	107846662	582	56	0.746407	0.367466	0.378941	966.854
chr11	21999364	22000492	1129	45	0.531549	0.0280267	0.503522	944.962
chr7	19696277	19697454	1178	50	0.727457	0.318561	0.408897	939.767
chr7	24533708	24534610	903	56	0.477307	0.0674553	0.409851	890.667
chr6	52199978	52202730	2753	47	0.503072	0.0336383	0.469434	887.043
chr3	55779769	55780559	791	39	0.446419	0.0333571	0.413062	820.88
chr16	17803409	17804898	1490	53	0.35377	0.0315916	0.322179	820.269
chr2	29845399	29846445	1047	51	0.51426	0.0518607	0.462399	813.959
chr18	36282568	36285495	2928	25	0.787809	0.0361252	0.751684	796.382
chr5	136231649	136232220	572	50	0.51269	0.176261	0.336429	785.671
chr12	12937093	12937855	763	45	0.750288	0.371901	0.378387	784.034
chr8	122336787	122337255	469	38	0.503562	0.0594733	0.444089	771.935
chr9	63953518	63954010	493	44	0.742365	0.30988	0.432486	764.47
chr7	16810952	16811292	341	44	0.402331	0.0644625	0.337868	760.444
chr7	63889679	63891751	2073	34	0.730407	0.195992	0.534415	760.369
chr7	13007607	13008222	616	54	0.568189	0.21924	0.348949	757.512
chr16	18621528	18622257	730	43	0.524719	0.0465307	0.478189	741.654
chr8	84706374	84707420	1047	37	0.630035	0.0322466	0.597788	730.238
chr6	88200600	88202183	1584	32	0.705279	0.0408721	0.664407	716.711
chr5	116446338	116447338	1001	37	0.71503	0.211581	0.503449	716.242
chr11	22005541	22007821	2281	37	0.618134	0.0391691	0.578965	711.065
chr1	181923324	181923944	621	30	0.842881	0.367143	0.475739	695.184
chr6	47904476	47905398	923	46	0.704336	0.187823	0.516513	693.723
chr11	97463389	97463676	288	34	0.590589	0.152874	0.437715	680.288
chr6	52218334	52220689	2356	36	0.462998	0.0495667	0.413432	663.589
chr11	97500620	97501284	665	37	0.451594	0.0397484	0.411846	658.76
chr8	91802922	91804259	1338	39	0.458342	0.0437626	0.414579	640.772
chr19	6830705	6831499	795	38	0.550924	0.0258901	0.525034	639.296
chr3	98428331	98428905	575	36	0.437473	0.0502338	0.38724	631.998
chr11	63916992	63919298	2307	34	0.603509	0.0500599	0.553449	630.312
chr14	57542206	57542726	521	39	0.660206	0.308026	0.352181	620.947
chr6	145048151	145048836	686	37	0.378809	0.0736539	0.305155	619.232
chr18	76145594	76147114	1521	34	0.660846	0.256477	0.404369	615.436
chr5	119682645	119683214	570	32	0.349255	0.0243591	0.324896	611.906
chr3	95172199	95172705	507	37	0.664895	0.229202	0.435693	609.652
chr17	12768887	12770121	1235	39	0.76356	0.312669	0.450891	592.174
chr12	9579353	9580071	719	32	0.375586	0.0263388	0.349247	581.843
chr1	89751051	89756864	5814	34	0.565264	0.100861	0.464402	579.373
chr6	52206030	52206523	494	30	0.315936	0.0227865	0.29315	561.436
chr1	75388474	75389144	671	39	0.435773	0.0608987	0.374875	543.217
chr10	81420457	81420885	429	34	0.799366	0.45629	0.343076	541.566
chr3	88484638	88485123	486	35	0.43531	0.077015	0.358295	540.864
chr8	4205211	4206029	819	36	0.547186	0.0565967	0.49059	540.542
chr2	35491250	35491584	335	26	0.903641	0.446318	0.457323	535.529
chr7	128009984	128010390	407	37	0.680563	0.316669	0.363895	533.311
chr4	154634142	154634929	788	29	0.467517	0.0525356	0.414982	532.075
chr7	83882236	83882704	469	36	0.78985	0.429152	0.360697	529.629
chr2	9875088	9876768	1681	25	0.638325	0.0350075	0.603318	529.305
chr6	52170456	52170903	448	28	0.389551	0.0267996	0.362751	525.747
chr5	119683334	119685329	1996	29	0.535953	0.0343355	0.501617	521.921
chr15	82207275	82207669	395	38	0.399441	0.0730175	0.326424	521.755
chr10	80131830	80132234	405	34	0.542733	0.225437	0.317297	518.822
chr1	120604502	120605097	596	26	0.375969	0.0259913	0.349977	517.299
chr12	73039514	73043758	4245	30	0.389679	0.0264558	0.363223	509.818
chr11	96344190	96344585	396	25	0.364007	0.0298241	0.334183	507.914
chr11	88169737	88170183	447	31	0.562607	0.0506617	0.511945	504.869
chr12	109459658	109460109	452	31	0.544179	0.142419	0.40176	504.273
chr1	38210098	38210804	707	31	0.775118	0.307453	0.467666	503.479
chr14	52009305	52009880	576	36	0.48328	0.140068	0.343211	500.476
chr14	28518282	28518538	257	27	0.828338	0.408098	0.42024	498.78
chr5	113587610	113588174	565	32	0.732024	0.284168	0.447856	486.316
chr11	85839852	85840740	889	25	0.419054	0.0354662	0.383588	485.305
chr11	100958590	100958825	236	27	0.38873	0.0865596	0.302171	483.992
chr16	93919243	93919859	617	33	0.769719	0.360366	0.409354	482.652
chr8	70331113	70331593	481	37	0.697404	0.345928	0.351477	471.313
chr13	31630079	31631142	1064	22	0.579544	0.0444473	0.535097	471.017
chr13	55209175	55210072	898	34	0.549923	0.154893	0.395029	465.269
chr11	5972057	5972533	477	29	0.80877	0.46102	0.34775	464.826
chr8	57325857	57326829	973	24	0.497866	0.0268819	0.470984	463.558
chr13	95336113	95336768	656	32	0.809574	0.379372	0.430202	457.82
chr13	98573747	98574248	502	25	0.564588	0.11126	0.453328	451.893
chr6	52209211	52210202	992	23	0.456732	0.054271	0.402461	448.108
chr7	24533100	24533645	546	30	0.787197	0.326467	0.46073	445.952
chr16	43618356	43618783	428	26	0.883493	0.456294	0.427199	443.888
chr7	80875793	80876154	362	32	0.618284	0.21302	0.405264	440.125
chr15	25713801	25714260	460	30	0.633946	0.271599	0.362347	438.395
chr16	30186032	30186852	821	26	0.703809	0.226318	0.477492	432.469
chr18	53468725	53471198	2474	24	0.540225	0.0280799	0.512145	424.749
chrX	12086065	12086525	461	16	0.585712	0.035782	0.54993	423.494
chr7	70281221	70281717	497	26	0.404593	0.0280207	0.376572	422.411
chr7	16886151	16886380	230	30	0.77881	0.439539	0.339271	421.45
chr11	96304989	96305280	292	23	0.325726	0.0209169	0.30481	419.599
chr2	155628706	155630806	2101	27	0.606284	0.0820455	0.524239	419.29
chr11	69399885	69400226	342	27	0.485333	0.079675	0.405658	418.803
chr19	5696077	5696295	219	26	0.384945	0.0378142	0.347131	412.765
chr6	125361725	125362105	381	28	0.540749	0.140307	0.400442	411.654
chr11	44621111	44622108	998	19	0.712349	0.0462521	0.666097	403.166
chr11	85840807	85841189	383	24	0.359917	0.035261	0.324656	402.063
chr8	84785348	84786285	938	21	0.472919	0.0228391	0.45008	400.367
chr2	74724646	74726212	1567	22	0.600815	0.0631772	0.537638	383.734
chr16	18585036	18586076	1041	21	0.577189	0.0522724	0.524916	380.725
chr6	52166310	52168202	1893	20	0.400804	0.0280815	0.372722	376.677
chr11	63889518	63889971	454	22	0.720349	0.230501	0.489848	376.266
chr2	74734989	74735675	687	21	0.478465	0.0272308	0.451234	374.983
chr7	70367328	70368770	1443	19	0.704697	0.0342694	0.670428	371.744
chr7	70349803	70350462	660	21	0.448555	0.018761	0.429794	370.108
chr6	52152621	52157067	4447	20	0.545516	0.0258373	0.519679	368.117
chr9	110726937	110727174	238	25	0.566568	0.0807229	0.485845	365.94
chr13	56887545	56887879	335	26	0.872895	0.562105	0.31079	363.289
chr4	97753020	97754791	1772	18	0.59341	0.0478457	0.545564	362.498
chr10	67099052	67100925	1874	20	0.599572	0.0972897	0.502283	359.754
chr11	98004929	98005358	430	21	0.55394	0.106737	0.447202	358.404
chr11	96316528	96317696	1169	21	0.387994	0.0310168	0.356977	352.861
chr3	36671433	36671669	237	20	0.889749	0.527803	0.361946	352.374
chr6	118592837	118593831	995	25	0.53852	0.0816157	0.456904	351.92
chr11	120183614	120184734	1121	22	0.721964	0.090274	0.63169	349.84
chr12	112599955	112600348	394	25	0.844187	0.472447	0.37174	348.203
chr13	44705368	44707131	1764	19	0.720646	0.148095	0.572552	344.89
chr7	130260292	130261632	1341	26	0.653609	0.230143	0.423465	343.634
chr11	96302198	96302677	480	19	0.454683	0.0286838	0.425999	343.491
chr12	9581290	9581438	149	18	0.314867	0.0227523	0.292114	341.646
chr13	36729265	36730608	1344	21	0.501682	0.0487949	0.452887	341.452
chr8	92364904	92365595	692	19	0.3556	0.0411813	0.314419	341.085
chr11	5063931	5064442	512	24	0.767635	0.398112	0.369523	340.423
chr8	121129003	121129305	303	19	0.372663	0.0404296	0.332233	336.102
chr2	38924473	38924972	500	15	0.506541	0.0280761	0.478465	332.081
chr6	30732788	30733220	433	21	0.558507	0.0720659	0.486442	331.946
chr18	15061599	15061996	398	20	0.328469	0.039205	0.289264	330.335
chr11	96296631	96298392	1762	22	0.442696	0.0272215	0.415474	328.939
chr18	61649061	61649561	501	18	0.889744	0.40195	0.487794	326.141
chr14	21991970	21993955	1986	18	0.648679	0.0452201	0.603459	323.324
chr3	50897397	50898177	781	25	0.771493	0.333715	0.437778	322.802
chrX	12000076	12000846	771	20	0.486992	0.0493119	0.43768	319.893
chr2	160362491	160364514	2024	22	0.582908	0.101983	0.480925	319.013
chr14	122462629	122463071	443	18	0.49599	0.0322843	0.463706	317.334
chr12	109525822	109526877	1056	21	0.803498	0.281303	0.522194	311.702
chr10	18531486	18532557	1072	27	0.693157	0.277881	0.415275	310.044
chr8	70329818	70330205	388	21	0.364848	0.0312118	0.333637	309.468
chr10	125949512	125950156	645	17	0.742998	0.240504	0.502494	306.031
chr9	87732387	87733086	700	18	0.431911	0.0427789	0.389132	305.148
chr11	68383198	68384010	813	15	0.606488	0.0303582	0.57613	304.151
chr11	113754947	113755550	604	17	0.722269	0.166497	0.555772	303.08
chr11	96289386	96290070	685	19	0.46587	0.0479161	0.417954	302.952
chr14	105502634	105503199	566	15	0.622459	0.055136	0.567323	302.717
chr8	84704690	84705362	673	21	0.423651	0.0323568	0.391294	302.461
chr1	184724111	184725186	1076	19	0.426063	0.0252274	0.400836	302.277
chr5	111420794	111421174	381	18	0.448948	0.0916116	0.357336	302.077
chr14	105861027	105862563	1537	23	0.755309	0.323064	0.432245	299.579
chr1	14507329	14508394	1066	16	0.629273	0.0484919	0.580781	299.154
chr8	57340375	57340730	356	13	0.555659	0.0345348	0.521124	298.888
chr2	93643924	93646082	2159	18	0.592885	0.0569048	0.53598	297.738
chr6	4738456	4739942	1487	18	0.59405	0.0534214	0.540628	297.266
chr15	77079610	77080007	398	17	0.715881	0.164964	0.550918	295.11
chr7	70362672	70363630	959	16	0.587782	0.032027	0.555755	288.602
chr8	108820352	108820869	518	15	0.519852	0.0783139	0.441538	287.732
chr17	47703251	47703574	324	20	0.455528	0.122945	0.332583	286.208
chr12	109530277	109531223	947	18	0.595481	0.0726747	0.522807	286.065
chr6	99029549	99030530	982	14	0.712104	0.0392303	0.672873	285.412
chr3	55786692	55787322	631	13	0.631358	0.0474935	0.583865	279.581
chr16	38304650	38305080	431	15	0.630334	0.134154	0.49618	279.416
chr2	168479926	168480397	472	18	0.772431	0.325645	0.446786	278.815
chr5	98330414	98330627	214	15	0.644271	0.151985	0.492285	278.203
chr2	153651012	153652125	1114	17	0.701026	0.105796	0.59523	277.804
chr2	74700197	74701043	847	17	0.475128	0.0314196	0.443708	274.6
chr11	57831343	57831516	174	13	0.308594	0.022256	0.286338	273.934
chr1	155085625	155086456	832	11	0.740106	0.0375686	0.702537	271.048
chr2	32646712	32646970	259	18	0.640727	0.240383	0.400344	268.71
chr1	75509430	75509856	427	21	0.566309	0.209911	0.356398	268.374
chr19	53415130	53415578	449	18	0.845965	0.485693	0.360273	267.235
chr18	60923616	60923928	313	14	0.734443	0.231926	0.502516	266.451
chr14	54229013	54229267	255	16	0.389013	0.0368071	0.352206	266.068
chr3	102165321	102165831	511	22	0.775643	0.396251	0.379393	265.899
chr1	155110527	155111975	1449	12	0.664759	0.091453	0.573306	265.683
chr1	184735220	184735816	597	16	0.411569	0.0406437	0.370925	262.419
chr18	65518918	65519299	382	18	0.833003	0.422192	0.410812	260.184
chr1	155029073	155029454	382	17	0.642583	0.265159	0.377424	260.131
chr1	192833432	192834056	625	21	0.523249	0.0682101	0.455039	259.718
chr12	107981013	107981563	551	13	0.601292	0.0506684	0.550624	259.643
chr16	21247576	21248000	425	12	0.667	0.0253822	0.641617	258.993
chr4	105181277	105181680	404	14	0.576965	0.0472814	0.529683	258.809
chr19	6830284	6830532	249	17	0.445982	0.0400761	0.405906	258.732
chr12	107970199	107971269	1071	20	0.689359	0.255478	0.43388	258.658
chr2	73280935	73281187	253	16	0.381377	0.0364216	0.344955	258.121
chr6	52205430	52205718	289	14	0.329088	0.0350421	0.294046	256.154
chr13	40736119	40736448	330	15	0.499431	0.0338866	0.465545	255.83
chr3	101712878	101713268	391	17	0.712255	0.26548	0.446776	255.586
chr11	96348632	96349715	1084	18	0.401255	0.0176852	0.38357	254.966
chr4	119072308	119072675	368	16	0.520803	0.0275488	0.493254	254.963
chr2	165898475	165899402	928	15	0.663351	0.033463	0.629888	254.193
chr5	119667224	119667816	593	14	0.545001	0.0259131	0.519088	254.143
chr17	27502686	27502934	249	19	0.553228	0.197959	0.355269	252.642
chr18	37816490	37817427	938	19	0.691081	0.160437	0.530644	252.153
chr1	38628537	38629439	903	15	0.665117	0.0972488	0.567868	251.916
chr14	61005199	61005664	466	13	0.594387	0.0602134	0.534174	251.53
chr1	34106864	34107481	618	15	0.707681	0.276395	0.431286	251.347
chr8	70451941	70452103	163	16	0.802675	0.520818	0.281857	251.207
chr11	57829989	57830765	777	13	0.599269	0.0346065	0.564663	250.298
chr1	172317926	172318370	445	19	0.707792	0.251613	0.45618	250.002
chr14	70079777	70080813	1037	17	0.400066	0.0216557	0.37841	249.899
chr2	92971989	92972470	482	18	0.88041	0.50344	0.376971	249.152
chr3	89188152	89188669	518	19	0.79215	0.340791	0.451359	248.492
chr15	7814555	7814840	286	11	0.659537	0.0909953	0.568542	248.447
chr3	96684841	96685148	308	18	0.36324	0.0325771	0.330663	248.377
chr6	108565522	108565694	173	17	0.788975	0.429683	0.359292	247.856
chr5	25672074	25672433	360	18	0.855812	0.48443	0.371381	247.756
chr8	84783046	84783981	936	18	0.658447	0.0343211	0.624126	245.407
chr2	116073247	116074021	775	14	0.601336	0.0810664	0.52027	243.658
chr6	52006279	52006703	425	14	0.427074	0.0173675	0.409706	241.947
chr13	37858586	37859211	626	15	0.593434	0.124916	0.468518	241.481
chr11	88549173	88550011	839	16	0.885255	0.424478	0.460777	240.057
chr8	87661291	87661940	650	14	0.593999	0.0508596	0.543139	239.769
chr7	70335917	70338468	2552	14	0.644722	0.118226	0.526496	239.46
chr7	36694323	36694519	197	14	0.448532	0.0355572	0.412975	239.202
chr7	133759359	133759656	298	15	0.459538	0.103921	0.355617	237.103
chr7	137253357	137253939	583	18	0.582619	0.130428	0.45219	236.849
chr6	145121736	145122325	590	14	0.618729	0.0590875	0.559641	236.203
chr11	103080203	103080362	160	17	0.36124	0.0661714	0.295069	235.446
chr2	71539858	71540545	688	17	0.444097	0.0202274	0.423869	233.258
chr8	121119919	121121367	1449	17	0.487024	0.0460779	0.440946	233.236
chr8	120293570	120294248	679	13	0.726091	0.0781905	0.647901	233.216
chr1	187604821	187604990	170	13	0.40466	0.0352597	0.3694	232.905
chr2	74699430	74700103	674	16	0.422412	0.0387762	0.383635	232.883
chr1	176997876	176998334	459	15	0.699128	0.182656	0.516472	232.672
chr4	129223882	129224137	256	18	0.56573	0.244704	0.321025	232.478
chr11	119082482	119083341	860	16	0.53313	0.0321162	0.501014	231.897
chr5	118518843	118519175	333	11	0.562676	0.103229	0.459446	231.495
chr8	121119129	121119792	664	14	0.3415	0.0211904	0.320309	231.412
chr13	48663796	48663984	189	11	0.466165	0.0355816	0.430583	230.376
chr8	8655825	8656383	559	14	0.492846	0.0548913	0.437955	229.015
chr7	31116927	31117332	406	17	0.702264	0.24291	0.459354	228.039
chr5	119687841	119688077	237	14	0.378294	0.0428343	0.33546	227.884
chr11	116693597	116693981	385	12	0.792117	0.312224	0.479893	227.128
chr11	115393416	115393799	384	18	0.635943	0.261641	0.374302	226.72
chr14	122229055	122229441	387	15	0.472141	0.0874248	0.384716	226.564
chr4	89306789	89307213	425	17	0.391223	0.0254234	0.3658	226.265
chr1	171252538	171252925	388	16	0.607596	0.158703	0.448893	226.261
chr11	77859303	77859500	198	14	0.595566	0.111108	0.484457	224.943
chr11	96326776	96327433	658	15	0.414799	0.0355773	0.379222	224.305
chr13	97930952	97931206	255	16	0.898497	0.508166	0.390331	222.056
chr1	77440451	77441605	1155	15	0.600914	0.0601352	0.540779	221.461
chr8	89024526	89025135	610	13	0.606869	0.101237	0.505632	220.847
chr15	25365008	25365659	652	15	0.597218	0.170219	0.427	220.307
chr9	108105259	108105576	318	17	0.693887	0.219332	0.474555	220.279
chr18	33891344	33891740	397	15	0.73971	0.353779	0.385931	220.134
chr12	107979269	107979782	514	12	0.7303	0.0445547	0.685745	219.939
chr15	101054279	101054636	358	14	0.418099	0.0924543	0.325644	219.666
chr8	105709421	105709706	286	14	0.809259	0.391013	0.418247	218.836
chr7	80386693	80387034	342	15	0.52431	0.141467	0.382843	218.449
chr18	37820087	37820707	621	13	0.834456	0.353445	0.481011	218.243
chr8	84617123	84617329	207	16	0.557572	0.193954	0.363619	217.81
chr14	99366407	99366800	394	15	0.833177	0.470554	0.362623	217.269
chr1	56975724	56975916	193	11	0.366112	0.0186955	0.347416	216.738
chr17	24506545	24506714	170	16	0.520849	0.156853	0.363996	216.573
chr1	59448509	59449386	878	12	0.621438	0.0900066	0.531431	215.803
chr18	15059509	15061473	1965	15	0.72666	0.167076	0.559584	215.033
chr1	62795666	62795882	217	15	0.447607	0.108278	0.339329	214.171
chr15	25758720	25759194	475	18	0.792434	0.367923	0.424511	213.397
chr7	73593632	73593924	293	14	0.896999	0.448611	0.448388	213.31
chr7	127090869	127091395	527	14	0.798738	0.282253	0.516485	211.276
chr18	25478390	25478536	147	15	0.498249	0.19807	0.300179	210.749
chr1	21080329	21080638	310	12	0.899294	0.374677	0.524617	209.606
chr13	78195628	78195893	266	11	0.361459	0.0266889	0.33477	208.53
chr17	83212991	83213966	976	13	0.744967	0.20093	0.544037	208.094
chr2	74702861	74703417	557	12	0.650452	0.109273	0.541179	207.657
chr2	4603684	4603888	205	11	0.887426	0.595332	0.292094	207.218
chr15	82207732	82207889	158	14	0.458396	0.059599	0.398797	206.527
chr11	63924002	63924327	326	13	0.351324	0.0293053	0.322019	205.9
chr8	114456034	114456366	333	15	0.778068	0.320536	0.457532	205.73
chr8	24948751	24948999	249	14	0.450825	0.123731	0.327095	204.121
chr15	102978883	102979056	174	11	0.371066	0.0266456	0.34442	201.542
chr6	6864727	6864850	124	12	0.318757	0.0252964	0.293461	201.415
chr1	120961713	120962239	527	13	0.52633	0.0802884	0.446041	201.012
chr12	117257740	117258088	349	13	0.545597	0.0984677	0.447129	200.875
chr16	21382434	21383232	799	13	0.737478	0.269499	0.467979	199.364
chr2	128211723	128212344	622	13	0.678962	0.092306	0.586656	199.087
chr13	31627656	31628975	1320	11	0.550025	0.0322651	0.517759	198.276
chr5	138978328	138978821	494	15	0.817608	0.448121	0.369487	197.726
chr17	45600031	45601392	1362	16	0.480765	0.065477	0.415288	197.628
chr7	15957504	15957702	199	19	0.778748	0.431162	0.347586	197.361
chr15	102003832	102004724	893	17	0.618763	0.0852255	0.533537	197.006
chr2	160361603	160362049	447	13	0.479635	0.064824	0.414811	196.877
chr12	9581502	9581867	366	13	0.369549	0.0269046	0.342644	196.416
chr18	60984739	60985028	290	13	0.760596	0.282836	0.47776	196.265
chr10	80341361	80341677	317	19	0.501937	0.146686	0.355252	196.231
chr1	120595990	120596096	107	13	0.393978	0.0349772	0.359001	196.166
chr7	142082461	142082742	282	18	0.405632	0.0231797	0.382452	195.829
chr10	81587812	81588064	253	15	0.690644	0.287019	0.403625	195.623
chr14	77539723	77539831	109	16	0.683704	0.181572	0.502132	195.56
chr3	30504791	30505896	1106	15	0.543569	0.106068	0.437501	195.172
chr18	11055519	11058758	3240	12	0.486892	0.0341106	0.452781	195.14
chr18	75331618	75332036	419	13	0.699456	0.154916	0.54454	194.151
chr4	133815330	133815798	469	12	0.41418	0.0326531	0.381527	192.705
chr17	87287520	87288373	854	16	0.578166	0.131245	0.44692	192.289
chr13	98392590	98393023	434	13	0.567051	0.119835	0.447216	191.714
chr4	8239574	8239986	413	13	0.661848	0.229466	0.432383	191.391
chr8	84716122	84716293	172	13	0.340405	0.036423	0.303982	190.585
chr2	118701045	118701174	130	12	0.343848	0.0178722	0.325976	187.869
chr12	104896692	104896980	289	14	0.618066	0.211746	0.406319	187.682
chr8	128030926	128031238	313	12	0.745252	0.422436	0.322816	187.53
chr15	103041176	103041303	128	11	0.310484	0.0236679	0.286816	186.741
chr11	96320752	96320875	124	13	0.346923	0.0189138	0.328009	184.834
chr6	52168924	52169027	104	11	0.307655	0.026238	0.281417	184.83
chr18	82906072	82907723	1652	12	0.69479	0.119309	0.57548	184.821
chr4	137898949	137899341	393	14	0.737944	0.282757	0.455186	184.441
chr1	168357772	168358053	282	16	0.450031	0.0331305	0.416901	183.69
chr3	148922869	148923145	277	11	0.849186	0.364337	0.484849	182.528
chr4	129966129	129966637	509	14	0.463652	0.0646	0.399052	182.133
chr6	52179907	52180348	442	11	0.431525	0.0326419	0.398883	182.072
chr14	68049882	68050574	693	11	0.626714	0.0975878	0.529126	181.267
chr11	11832960	11833409	450	12	0.560781	0.0455823	0.515199	179.808
chr9	72880616	72881287	672	12	0.616615	0.0924422	0.524172	179.728
chr14	50795591	50795936	346	15	0.70224	0.291162	0.411078	179.316
chr8	48816950	48817423	474	14	0.521242	0.147326	0.373915	179.055
chr8	108699769	108700032	264	11	0.329882	0.0220499	0.307832	178.989
chr5	112625653	112625855	203	14	0.629181	0.251916	0.377265	178.221
chr6	72244797	72245335	539	14	0.652795	0.21406	0.438735	177.998
chr8	108697730	108699130	1401	12	0.571054	0.0345401	0.536514	177.629
chr9	56621055	56621194	140	14	0.416249	0.116594	0.299656	177.506
chr9	69713877	69714224	348	11	0.54709	0.0949091	0.452181	177.17
chr17	35505742	35506082	341	14	0.5303	0.084717	0.445583	176.13
chr16	18588939	18589039	101	12	0.358715	0.0499668	0.308748	175.63
chr17	88328863	88329315	453	15	0.508181	0.130971	0.377209	175.448
chr10	120736378	120736777	400	11	0.642975	0.0945975	0.548377	175.025
chr2	91928200	91928447	248	17	0.683512	0.2883	0.395212	174.87
chr7	136209409	136209857	449	13	0.537855	0.0554123	0.482443	174.461
chr13	45807673	45807829	157	11	0.673742	0.305728	0.368013	173.834
chr8	78556732	78557463	732	13	0.772889	0.232077	0.540812	173.683
chr11	97138646	97138836	191	12	0.562124	0.0410522	0.521072	173.642
chr7	27326667	27326800	134	11	0.417431	0.0613834	0.356048	173.457
chr11	96310654	96310862	209	11	0.332781	0.0269018	0.305879	173.407
chr7	113260585	113260933	349	14	0.678875	0.257597	0.421278	172.863
chr4	152108433	152108590	158	15	0.609648	0.200993	0.408655	171.861
chr1	72121773	72122134	362	13	0.807978	0.389861	0.418117	171.44
chr10	71160531	71160809	279	11	0.906076	0.483835	0.42224	170.201
chr8	57343367	57345622	2256	12	0.399886	0.0427824	0.357103	170.111
chr3	37569483	37569882	400	11	0.521473	0.0755278	0.445945	169.504
chr14	54477048	54477710	663	13	0.877401	0.435514	0.441887	168.889
chr6	98526830	98527209	380	14	0.611986	0.233331	0.378656	168.344
chr7	16946056	16946344	289	12	0.595648	0.160273	0.435376	167.933
chr18	75360705	75361231	527	11	0.675204	0.105195	0.570009	167.583
chr1	153073435	153073861	427	11	0.481728	0.0881057	0.393623	167.172
chr19	4720176	4720471	296	11	0.818259	0.418076	0.400183	166.881
chr6	100422743	100423906	1164	13	0.93352	0.520383	0.413137	165.643
chr4	86734179	86734388	210	14	0.773845	0.297497	0.476349	165.392
chr10	95251915	95252271	357	12	0.736717	0.294945	0.441772	164.973
chr17	84097125	84097490	366	13	0.6797	0.234128	0.445572	164.329
chr10	18463114	18463421	308	15	0.748936	0.324503	0.424433	164.305
chr13	97438703	97439052	350	11	0.688321	0.13651	0.551811	163.822
chr11	94138601	94138779	179	12	0.499646	0.0596795	0.439966	163.565
chr18	75359914	75360602	689	13	0.762019	0.278063	0.483956	162.378
chr16	94179977	94180415	439	13	0.535664	0.101247	0.434418	161.914
chr7	19809646	19809775	130	11	0.352945	0.0642772	0.288668	161.869
chr11	68146358	68146996	639	11	0.654806	0.0566591	0.598147	161.449
chr15	98983628	98983910	283	12	0.810063	0.41926	0.390803	161.438
chr11	100657359	100657618	260	12	0.558676	0.144194	0.414482	161.178
chr5	24485165	24485298	134	12	0.465868	0.0257585	0.440109	161.075
chr6	85224488	85224733	246	13	0.601239	0.24045	0.36079	160.891
chr19	36808746	36809007	262	11	0.596165	0.191956	0.404209	159.754
chr4	41499325	41499452	128	11	0.36112	0.062357	0.298763	159.543
chr13	98430125	98430367	243	12	0.437924	0.0674552	0.370469	158.913
chr1	75427507	75427785	279	12	0.726819	0.360692	0.366127	158.815
chr12	109949482	109949949	468	13	0.836962	0.41302	0.423942	158.67
chr4	40775494	40775704	211	12	0.634272	0.205861	0.428411	158.367
chr4	139556033	139556239	207	15	0.634688	0.275139	0.359548	158.07
chr8	87660971	87661211	241	12	0.376538	0.0285233	0.348015	157.131
chr5	116454906	116456741	1836	11	0.799551	0.36089	0.43866	156.918
chr11	69557281	69557576	296	12	0.553683	0.117968	0.435715	156.744
chr19	53087296	53087510	215	11	0.372237	0.0713687	0.300868	156.507
chr2	131828623	131828957	335	12	0.710906	0.265813	0.445093	155.998
chr5	135041994	135042194	201	13	0.446556	0.102727	0.343828	155.958
chr12	52699426	52700301	876	12	0.570032	0.127186	0.442846	155.812
chr4	148874210	148874423	214	13	0.940748	0.596755	0.343993	155.446
chr14	67240087	67240806	720	12	0.582918	0.083846	0.499072	154.76
chr11	97695542	97696245	704	12	0.754267	0.294868	0.4594	154.617
chr3	27939576	27940257	682	13	0.719441	0.267651	0.45179	154.179
chr11	117156856	117156985	130	12	0.46009	0.0645955	0.395495	153.547
chr10	80186626	80186783	158	11	0.524295	0.167416	0.356879	153.102
chr16	29720375	29723322	2948	11	0.82614	0.324409	0.501731	152.341
chr3	130978523	130978991	469	11	0.614577	0.13381	0.480767	151.916
chr17	23600944	23601630	687	11	0.499932	0.0333727	0.466559	150.816
chr9	118860802	118861022	221	11	0.574409	0.113141	0.461268	150.745
chr3	52600801	52601003	203	11	0.798843	0.442975	0.355868	150.271
chr11	35544261	35544582	322	11	0.504896	0.0592027	0.445694	149.942
chr2	172935215	172936391	1177	11	0.533773	0.021741	0.512032	149.618
chr6	145047525	145047771	247	12	0.618139	0.216895	0.401244	148.961
chr7	29172824	29172949	126	11	0.559779	0.204095	0.355684	147.954
chr7	130261794	130262350	557	11	0.550775	0.120769	0.430007	147.314
chr13	51919577	51920458	882	12	0.57916	0.0958614	0.483298	146.792
chr7	27657879	27658037	159	12	0.614889	0.25793	0.356959	146.179
chr8	121948764	121949140	377	11	0.598225	0.17766	0.420565	143.221
chr9	61281041	61281507	467	11	0.734693	0.255296	0.479397	141.857
chr8	87832234	87833732	1499	12	0.569055	0.063859	0.505196	140.831
chr8	4250455	4250670	216	12	0.635582	0.256299	0.379283	140.779
chr16	30206223	30206681	459	12	0.667409	0.194368	0.473041	140.55
chr10	81535125	81535257	133	11	0.675816	0.244587	0.43123	140.177
chr12	71301716	71302119	404	11	0.48083	0.0459082	0.434922	140.115
chr18	35849905	35850324	420	11	0.645572	0.232467	0.413105	139.75
chr6	67205600	67205760	161	11	0.823678	0.437454	0.386224	139.232
chr8	78068014	78068510	497	11	0.557341	0.158759	0.398582	138.573
chr1	132153148	132153489	342	11	0.512529	0.0570322	0.455497	138.486
chr11	63898380	63898835	456	11	0.650465	0.100676	0.549789	137.26
chr11	18875912	18876226	315	11	0.348225	0.0254821	0.322743	135.478
chr4	140661866	140663753	1888	11	0.739269	0.234385	0.504884	133.776
chr6	120644582	120644856	275	12	0.555024	0.160971	0.394053	133.513
chr7	135396106	135396362	257	12	0.901682	0.511291	0.390391	133.188
chr17	86162651	86162886	236	12	0.783153	0.389687	0.393465	131.676
chr13	31814632	31815314	683	12	0.603917	0.11329	0.490626	129.422
chr17	80063432	80063859	428	11	0.742013	0.332905	0.409108	129.047
chr1	59606725	59606918	194	11	0.799064	0.415939	0.383124	127.351
chr8	48220913	48221182	270	11	0.632287	0.151334	0.480953	126.431
chr6	4892901	4893502	602	11	0.568261	0.146598	0.421662	125.977
chr2	168159630	168159875	246	11	0.494589	0.113324	0.381265	119.624
chr2	151911502	151911731	230	11	0.846535	0.408394	0.438141	119.607
chr8	70597635	70597760	126	11	0.46468	0.0789142	0.385766	117.779
chr18	81510438	81510596	159	11	0.523784	0.157129	0.366654	108.398
chr10	18370500	18372089	1590	11	0.599281	0.196715	0.402566	107.86
