# Supplementary material for: Identification of distinct loci for de novo DNA methylation by DNMT3A and DNMT3B during mammalian development
Source: Nat Commun. 2020 Jun 24;11:3199. doi: 10.1038/s41467-020-16989-w (PMC7314859; doi:10.1038/s41467-020-16989-w)
Supplement: Supplementary file 6 — Supplementary Data 3 [file 41467_2020_16989_MOESM6_ESM.xlsx]

## Sheet: Sup_Table3_DNMT3A gene
Supplementary Data 3: Identification of genes specifically methylated by DNMT3A
1700007G11Rik
2310005E17Rik
4930449E01Rik
4930544L04Rik
4932443L11Rik
4933405L10Rik
5033428I22Rik
5330413P13Rik
5730596B20Rik
9130024F11Rik
A730013G03Rik
AC107681.2
AC122220.2
AC154687.2
Adam32
Adamts4
Adamtsl5
Adgra2
Adgrl2
Aff3
Agap1
Agap3
AI464131
AI467606
Airn
Akap6
Alx4
Angpt4
Ankrd35
Ankrd63
Apoe
Arhgap23
Arhgef10l
Arhgef28
Arntl
Atxn1
B130024G19Rik
B230206L02Rik
Barx1
Basp1
Bcat1
Bcl11b
Bcl3
Bcor
Bmp7
Bsn
C130012C08Rik
C530008M17Rik
C77080
Cacna1a
Cacna1c
Cacnb1
Camk2a
Camk2b
Caskin1
Casz1
Cavin1
Cbarp
Cbx4
Ccnb1ip1
Cdkn2b
Cdr2l
Celf4
Cers1
Chrm4
Cldn14
Clybl
Cradd
Cuedc1
Cxxc5
Dact3
Dchs1
Ddc
Dhx32
Dlk1
Dlx6
Dlx6os1
Dlx6os2
Dnmt3b
Dst
Dusp8
E130114P18Rik
Ebf1
Ebf2
Ebf3
Ece1
Efna2
Efnb2
Efnb3
Egr3
Ehbp1
Ehd2
En1
Enah
Eng
Enox1
Epb41l4a
Epha4
Evi5l
Fam189b
Fes
Fgfr2
Fignl2
Fkrp
Foxf2
Foxl1
Foxp1
Frmd4a
Frs3
G630016G05Rik
Gas2l1
Gata2
Gata3
Gata6
Gdf1
Gdnf
Ggn
Gm12396
Gm12676
Gm13445
Gm14005
Gm15645
Gm16175
Gm16183
Gm16433
Gm16863
Gm20388
Gm26508
Gm26666
Gm28230
Gm28287
Gm28308
Gm28960
Gm29282
Gm29683
Gm37013
Gm37388
Gm37737
Gm37820
Gm38825
Gm42416
Gm42853
Gm4319
Gm44196
Gm44463
Gm44948
Gm5441
Gm8566
Gm973
Gmfg-ps
Gna11
Gp1bb
Grm4
Gse1
Haglr
Hand1
Hlcs
Hlx
Hotairm1
Hoxa1
Hoxa3
Hoxa5
Hoxa6
Hoxa7
Hoxaas2
Hoxaas3
Hoxb3
Hoxb3os
Hoxb4
Hoxb5
Hoxb5os
Hoxb6
Hoxb7
Hoxc5
Hoxc9
Hoxd3
Hoxd3os1
Hoxd4
Hoxd9
Hs3st3b1
Iffo2
Igf2r
Igsf8
Il17d
Inf2
Inha
Irgq
Irx3os
Irx5
Itga9
Jmjd1c
Kctd1
Kdm6b
Klf13
Klhl26
Krt8
Lingo1
Lmna
Lncenc1
Lrmp
Lrp8
Ltbp4
Lyl1
Maats1
Maats1os
Mab21l1
Mafb
Map2k7
Map3k10
Map3k11
Mecom
Mest
Mir10a
Mir10b
Mir143
Mir219a-2
Mir219b
Mir8110
Mn1
Msi2
Mycn
Myh7b
Mymx
Myo10
Myo18a
Nbea
Nfatc2
Nfic
Nfix
Nhsl1
Nmnat2
Nr2f1
Nr2f2
Nr4a2
Nr6a1
Nrn1
Nrp2
Nsd1
Ntn1
Osr1
Osr2
Otx1
Pbx1
Pcdhga1
Pcdhga10
Pcdhga11
Pcdhga12
Pcdhga2
Pcdhga3
Pcdhga4
Pcdhga5
Pcdhga6
Pcdhga7
Pcdhga8
Pcdhga9
Pcdhgb1
Pcdhgb2
Pcdhgb4
Pcdhgb5
Pcdhgb6
Pcdhgb7
Pcdhgb8
Pcdhgc3
Pcdhgc4
Pcdhgc5
Pcgf2
Pdgfa
Plcd3
Pld1
Plekhg5
Plekhh3
Plpp3
Pnmal2
Pou5f1
Prdm11
Prdm16
Prdm6
Prtg
Pth1r
Ptprn2
Pura
Rbfox2
Rem2
Rps6ka4
Rreb1
Satb2
Scarf2
Scn1b
Sdccag8
Sec14l1
Sema6c
2020-09-05
Sfxn5
Sgce
Sh2b2
Shisa8
Six1
Skap2
Skida1
Slc10a7
Slit3
Smad6
Sp9
Spata5
Speg
Sptbn2
Srrm4
Srrm4os
Ssbp4
St6galnac2
Stx1a
Stx8
Sumo1
Tbkbp1
Tbx1
Tbx2
Tbx3
Tbx3os1
Tbx3os2
Tenm3
Tfap2a
Tgfbr3l
Tle2
Tlnrd1
Tnfrsf19
Tnfrsf1a
Trim28
Trim72
Trpc3
Trpc7
Ttc7
Upf1
Vangl1
Wnt5a
Wscd2
Wwox
Zbed3
Zbtb20
Zbtb45
Zbtb7c
Zfhx3
Zfp219
Zfp282
Zfp316
Zfp385c
Zfp423
Zfp46
Zfp467
Zfp697
Zfp777
Zfpm1
Zic5
Zmynd8
Zscan10
Zscan2
