# Supplementary material for: Identification of distinct loci for de novo DNA methylation by DNMT3A and DNMT3B during mammalian development
Source: Nat Commun. 2020 Jun 24;11:3199. doi: 10.1038/s41467-020-16989-w (PMC7314859; doi:10.1038/s41467-020-16989-w)
Supplement: Supplementary file 7 — Supplementary Data 4 [file 41467_2020_16989_MOESM7_ESM.xlsx]

## Sheet: Sup_Table4_DNMT3B region
Supplementary Data 4: Identification of regions specifically methylated by DNMT3B
chr	start	end	length	nCG	meanMethy1	meanMethy2	diff.Methy	areaStat
chrX	101695642	101698594	2953	177	0.713187	0.231034	0.482153	3561.95
chrX	6081942	6083525	1584	100	0.861817	0.262939	0.598878	2710.34
chr12	19703759	19705010	1252	79	0.666384	0.171808	0.494576	1824.27
chr17	91087745	91088517	773	82	0.722018	0.283238	0.43878	1775.73
chr12	18135574	18136513	940	87	0.497589	0.158239	0.33935	1585.33
chr12	19606670	19607609	940	79	0.538717	0.145382	0.393334	1555.06
chr6	90309093	90309655	563	65	0.653721	0.214049	0.439672	1406.65
chr12	18387158	18388493	1336	66	0.55494	0.135579	0.419361	1309.93
chrX	93922036	93923050	1015	72	0.920098	0.53762	0.382478	1262.88
chr3	40708576	40709241	666	49	0.809143	0.307891	0.501252	1178.39
chr18	36961537	36962608	1072	70	0.48322	0.133353	0.349867	1174.97
chr7	5030424	5031300	877	73	0.881251	0.557381	0.32387	1136.29
chr18	36998574	37000029	1456	69	0.501965	0.145363	0.356603	1086.16
chr12	19175963	19176587	625	56	0.400785	0.111871	0.288914	1076.61
chr3	108413133	108414857	1725	36	0.916213	0.344693	0.57152	991.96
chr7	24432144	24433004	861	62	0.604765	0.224994	0.379771	984.613
chr7	143459730	143460992	1263	54	0.552349	0.08621	0.466139	941.736
chr18	37011566	37012785	1220	52	0.563288	0.163345	0.399943	929.986
chr7	126291780	126292384	605	57	0.851237	0.539891	0.311345	898.223
chr17	26431805	26432317	513	57	0.566396	0.253345	0.313051	870.237
chr10	80834292	80834832	541	49	0.570508	0.179365	0.391143	856.923
chr7	138829920	138830430	511	52	0.939351	0.611677	0.327674	844.832
chr12	107915700	107916403	704	49	0.956523	0.643453	0.31307	834.856
chr15	79828415	79829244	830	47	0.829575	0.379493	0.450082	833.177
chr18	36953987	36954702	716	54	0.45821	0.129851	0.328359	832.503
chr12	19954541	19955217	677	43	0.457048	0.114619	0.342429	819.273
chr3	102935358	102936289	932	53	0.903916	0.517859	0.386057	795.769
chr7	102113100	102113781	682	47	0.701298	0.314076	0.387222	775.39
chr14	57036349	57036908	560	46	0.751851	0.361687	0.390164	763.944
chr1	186967332	186967794	463	44	0.747775	0.403571	0.344205	755.22
chr15	89068079	89068614	536	38	0.550723	0.179389	0.371334	739.9
chr4	146750310	146750667	358	25	0.784424	0.232781	0.551642	738.854
chr10	80312635	80314410	1776	46	0.724963	0.28222	0.442743	711.496
chrX	75966491	75966878	388	34	0.792789	0.310951	0.481839	697.198
chr13	23933583	23934270	688	39	0.862611	0.455664	0.406948	693.907
chrX	104347988	104348496	509	37	0.863853	0.368611	0.495242	685.021
chrX	13485932	13486563	632	42	0.567025	0.219375	0.347651	678.53
chr12	28552033	28552613	581	43	0.605619	0.248502	0.357117	661.945
chr1	136789098	136789566	469	35	0.652065	0.242092	0.409973	653.702
chr18	37021765	37022345	581	38	0.516193	0.146142	0.37005	647.477
chr18	37006469	37007119	651	38	0.545454	0.164454	0.381	647.005
chr10	29196575	29197114	540	40	0.919099	0.570646	0.348453	640.902
chr2	164393111	164393504	394	30	0.739863	0.24185	0.498013	630.02
chr9	50560914	50561543	630	37	0.74877	0.328344	0.420426	628.179
chr8	95328437	95328879	443	41	0.912673	0.602537	0.310136	626.461
chr3	54810920	54811405	486	43	0.590324	0.207745	0.382579	618.285
chr15	89457317	89457960	644	41	0.805018	0.370575	0.434442	613.182
chr12	24493357	24493744	388	31	0.425435	0.114362	0.311074	601.608
chr15	77995159	77995593	435	36	0.733693	0.350576	0.383117	600.904
chr1	181923324	181923944	621	30	0.842094	0.384493	0.457601	597.531
chr5	136274949	136275462	514	39	0.893415	0.493152	0.400262	582.277
chr9	45672615	45672916	302	30	0.638837	0.228038	0.410798	579.866
chr4	124885597	124886058	462	37	0.580057	0.21384	0.366217	577.673
chr19	56826181	56826553	373	39	0.506376	0.18105	0.325326	575.106
chr2	153826053	153826292	240	32	0.626117	0.177582	0.448534	563.293
chr18	36975043	36975601	559	36	0.576803	0.212722	0.364082	562.765
chr5	139973153	139973627	475	31	0.716748	0.267388	0.449359	558.697
chrX	101059575	101059979	405	33	0.742322	0.316564	0.425757	547.863
chr18	36993613	36994176	564	36	0.554729	0.181605	0.373124	545.742
chr7	44461594	44462104	511	38	0.541769	0.197292	0.344477	539.166
chr7	19005073	19005644	572	37	0.69802	0.330657	0.367363	529.369
chr18	36931413	36931959	547	36	0.579696	0.223158	0.356538	528.423
chr14	55113416	55113820	405	35	0.657537	0.306777	0.35076	526.698
chr11	59249648	59250071	424	34	0.86677	0.490731	0.376039	522.82
chr4	132113635	132113998	364	33	0.416045	0.0994242	0.316621	522.528
chr2	4603398	4603896	499	32	0.899348	0.564413	0.334935	515.721
chr11	106018634	106019136	503	26	0.900833	0.42513	0.475703	515.165
chr8	70852642	70853039	398	35	0.87452	0.516724	0.357796	511.545
chr17	34679987	34680407	421	35	0.668881	0.298647	0.370235	511.005
chr10	90049797	90050321	525	35	0.834801	0.461161	0.37364	506.144
chr7	16144983	16145395	413	37	0.697356	0.343753	0.353603	504.278
chr14	6426309	6426831	523	27	0.495273	0.107714	0.387559	503.425
chr6	148355127	148355538	412	33	0.612842	0.203437	0.409405	494.825
chr18	37479467	37479946	480	28	0.646243	0.240292	0.405951	490.637
chr4	143394355	143394853	499	29	0.797327	0.295212	0.502116	489.682
chr14	99521567	99522278	712	30	0.778226	0.32278	0.455446	488.597
chr5	92942441	92942689	249	30	0.895112	0.45208	0.443032	483.945
chrX	94773920	94774247	328	29	0.896154	0.530017	0.366138	483.896
chr4	147086689	147087134	446	27	0.679548	0.26801	0.411537	481.159
chr15	101039460	101039895	436	27	0.49181	0.13905	0.35276	477.874
chr8	104309321	104310044	724	35	0.734185	0.348691	0.385494	474.521
chr12	19490555	19490838	284	31	0.467882	0.159399	0.308483	470.515
chr18	37505695	37506322	628	27	0.595058	0.200617	0.394441	461.574
chr15	100768299	100768830	532	26	0.811089	0.349247	0.461842	457.467
chr7	143463594	143464147	554	21	0.805009	0.266888	0.538121	456.184
chr18	37309141	37309590	450	29	0.64496	0.230662	0.414299	456.104
chr8	119632910	119633397	488	35	0.559882	0.203057	0.356825	450.337
chr15	76181263	76181611	349	29	0.944766	0.621093	0.323673	449.937
chr8	71461443	71461819	377	34	0.790859	0.493793	0.297066	449.497
chr18	37498591	37498962	372	24	0.538386	0.151159	0.387227	448.104
chr7	16140539	16141056	518	33	0.889718	0.526408	0.36331	443.511
chr15	80372219	80372656	438	33	0.700703	0.329332	0.371371	442.177
chr11	9150340	9150646	307	26	0.710233	0.192493	0.517739	440.961
chr5	95973941	95974086	146	24	0.786507	0.279564	0.506943	440.009
chr4	107683458	107683992	535	30	0.887943	0.519033	0.36891	439.293
chr2	103819414	103819619	206	23	0.844148	0.491617	0.352531	435.098
chr8	70914542	70914994	453	29	0.934763	0.593616	0.341147	434.355
chr7	127748077	127748450	374	29	0.873991	0.433354	0.440636	433.553
chr2	44988477	44989173	697	27	0.857336	0.446801	0.410535	431.422
chr7	30355732	30356092	361	32	0.802733	0.475453	0.32728	429.961
chr10	111156233	111156830	598	27	0.888469	0.472369	0.4161	428.623
chr9	97365598	97366011	414	27	0.910856	0.502753	0.408103	426.368
chr18	37423082	37423515	434	29	0.496479	0.150717	0.345762	426.058
chr18	37486540	37486941	402	27	0.512374	0.182633	0.329741	425.321
chr9	107193528	107193948	421	30	0.841464	0.462718	0.378747	424.943
chr4	155739664	155740068	405	29	0.786261	0.380566	0.405695	423.047
chr12	20312724	20313071	348	21	0.621268	0.234115	0.387154	422.148
chr11	58961761	58961972	212	24	0.478453	0.164559	0.313894	420.732
chr8	119625853	119626302	450	30	0.761399	0.394949	0.36645	412.524
chr12	19881944	19882207	264	25	0.451263	0.140188	0.311075	408.376
chr5	128781724	128782179	456	29	0.532403	0.179411	0.352993	405.462
chrX	134475562	134476568	1007	29	0.815797	0.328486	0.48731	403.951
chr19	5081812	5082576	765	32	0.610236	0.267971	0.342265	402.106
chr2	168571173	168571465	293	26	0.913413	0.502442	0.410971	401.422
chr1	166238565	166238865	301	30	0.731965	0.324047	0.407919	400.868
chr3	105458853	105459312	460	28	0.887324	0.494045	0.393279	384.909
chr8	104142517	104142861	345	28	0.86325	0.482075	0.381175	383.33
chr11	100749542	100750037	496	28	0.596531	0.243016	0.353515	379.309
chr13	70007407	70007762	356	22	0.840713	0.394439	0.446274	378.722
chr17	34977485	34977811	327	32	0.878849	0.549959	0.32889	378.424
chr18	37343241	37343688	448	26	0.534672	0.174343	0.360329	377.08
chr12	19289036	19289536	501	20	0.549407	0.162543	0.386863	376.673
chr15	89067537	89068025	489	25	0.465733	0.119892	0.345841	372.607
chrX	50602746	50611832	9087	26	0.67788	0.125842	0.552038	372.434
chr13	65259266	65259562	297	24	0.485776	0.166186	0.31959	369.33
chr16	35645442	35646061	620	22	0.717419	0.251058	0.466361	368.433
chr2	152634454	152634683	230	27	0.73634	0.423421	0.312919	366.501
chr11	58962037	58962238	202	20	0.504372	0.180276	0.324096	359.479
chr2	26138538	26138874	337	25	0.90197	0.567918	0.334051	358.212
chr3	108406792	108407129	338	27	0.822646	0.386039	0.436607	351.447
chr18	37519941	37520257	317	22	0.596321	0.261124	0.335197	344.893
chr11	103811245	103811604	360	23	0.645711	0.263818	0.381894	343.556
chr6	117997813	117998008	196	17	0.797119	0.280947	0.516172	340.578
chr18	37302449	37302849	401	20	0.626579	0.203503	0.423077	340.05
chr13	37930869	37931184	316	25	0.896094	0.576698	0.319396	339.296
chr7	141693542	141693819	278	23	0.495174	0.150727	0.344447	339.12
chr2	157040223	157040830	608	24	0.857174	0.456601	0.400573	338.49
chr7	29085875	29086222	348	25	0.792937	0.466945	0.325992	338.14
chrX	136927695	136928019	325	23	0.748974	0.31195	0.437024	336.916
chr11	16514762	16515339	578	26	0.917458	0.552124	0.365334	335.795
chr12	12937150	12937387	238	22	0.786661	0.459094	0.327568	335.316
chr8	3482459	3482732	274	20	0.746566	0.306617	0.439949	335.168
chr9	110638400	110638692	293	22	0.847658	0.42389	0.423768	334.047
chr14	51382326	51382911	586	22	0.755927	0.252792	0.503136	332.664
chrX	93980773	93981009	237	20	0.866003	0.517104	0.348899	329.764
chr18	77254513	77254803	291	25	0.635685	0.252901	0.382784	327.628
chr10	81277576	81278042	467	26	0.765236	0.359699	0.405536	317.898
chr15	101040155	101040420	266	20	0.458762	0.148833	0.309929	315.462
chr10	81153725	81154161	437	22	0.866252	0.435673	0.43058	313.078
chr11	105164930	105165216	287	26	0.784131	0.444593	0.339537	310.563
chr8	109575382	109575893	512	23	0.821382	0.435359	0.386023	308.983
chr17	25382906	25383209	304	22	0.669864	0.269288	0.400577	308.97
chr15	52478084	52478583	500	23	0.903025	0.526299	0.376726	308.944
chr17	35835244	35835651	408	24	0.769787	0.449115	0.320672	308.576
chr12	17175166	17175547	382	23	0.682197	0.266887	0.41531	305.713
chr17	29759880	29760257	378	22	0.759578	0.402327	0.357251	305.608
chr19	47267261	47267527	267	22	0.868708	0.531084	0.337624	302.214
chr8	121753419	121753627	209	19	0.428122	0.140969	0.287153	301.084
chr8	123617361	123617783	423	18	0.562397	0.128693	0.433704	298.813
chr15	76933816	76934344	529	22	0.803732	0.34869	0.455042	298.405
chr12	66284066	66284297	232	17	0.954276	0.67059	0.283686	298.144
chr6	47776790	47777711	922	15	0.717792	0.308276	0.409516	297.497
chr18	37443837	37444345	509	21	0.619472	0.2172	0.402272	297.303
chr3	98820949	98821103	155	24	0.881978	0.529107	0.352871	294.167
chr7	44551685	44552165	481	26	0.746753	0.323322	0.423431	292.028
chr18	35858578	35858863	286	20	0.847879	0.461038	0.386841	291.072
chr8	121752915	121753162	248	20	0.502791	0.180601	0.32219	291.017
chr4	88771573	88772052	480	21	0.629844	0.230396	0.399449	290.541
chrX	50612388	50615108	2721	17	0.670593	0.115352	0.555241	289.061
chr18	37356798	37357050	253	19	0.499082	0.149099	0.349983	288.971
chr9	123156802	123156956	155	15	0.500583	0.213877	0.286705	287.43
chr12	20920232	20920538	307	18	0.495223	0.119644	0.375578	284.834
chrX	53756478	53756746	269	18	0.845259	0.400684	0.444574	284.156
chr4	152170592	152170934	343	20	0.768196	0.414047	0.354149	282.92
chr18	45146898	45147116	219	20	0.826376	0.425442	0.400933	282.294
chr7	31103284	31103526	243	16	0.731028	0.207776	0.523252	281.065
chr1	191985334	191985537	204	19	0.712061	0.250189	0.461872	280.606
chr9	108106350	108106658	309	23	0.882006	0.516952	0.365054	280.313
chrX	73400795	73401233	439	22	0.798143	0.434396	0.363748	279.676
chrX	53756806	53757163	358	19	0.845392	0.386429	0.458963	279.033
chr9	65390570	65390936	367	22	0.82209	0.447847	0.374242	278.421
chr11	102665040	102665344	305	22	0.560524	0.173738	0.386785	275.617
chr18	25478390	25478581	192	20	0.495949	0.176575	0.319374	271.509
chr8	72032476	72032896	421	19	0.496535	0.108139	0.388395	266.97
chr15	76900567	76901063	497	21	0.684741	0.274623	0.410118	266.478
chr17	6492665	6492822	158	18	0.43952	0.153784	0.285736	265.11
chr1	180906358	180906847	490	19	0.887831	0.454314	0.433517	262.744
chr9	108110443	108110668	226	19	0.803125	0.464479	0.338646	259.975
chr18	36948001	36952094	4094	20	0.594831	0.220641	0.37419	258.645
chr17	46651502	46651889	388	20	0.711617	0.340936	0.370682	256.027
chr3	108940088	108940279	192	18	0.495134	0.181697	0.313437	255.558
chrX	152909952	152910194	243	21	0.863832	0.53207	0.331762	253.447
chr17	27719923	27720170	248	18	0.732309	0.315513	0.416797	253.288
chr7	130766679	130767102	424	21	0.799314	0.457771	0.341542	251.52
chr17	56512050	56512371	322	17	0.460497	0.10377	0.356726	251.175
chr18	36932132	36932385	254	16	0.508055	0.160374	0.347681	250.878
chr7	30360399	30360606	208	17	0.882924	0.573134	0.30979	249.153
chr17	33911693	33911926	234	19	0.859494	0.49811	0.361383	248.632
chr18	36969123	36969310	188	20	0.619153	0.279907	0.339246	245.324
chr4	147738956	147739154	199	19	0.520458	0.150958	0.3695	244.551
chr8	105585999	105586137	139	18	0.707758	0.3549	0.352858	243.804
chr5	109555816	109556105	290	20	0.842155	0.4571	0.385055	243.485
chr19	5082661	5082939	279	19	0.712068	0.362667	0.349402	242.713
chrX	62551738	62552783	1046	22	0.723918	0.275619	0.448299	241.334
chr7	102236061	102236386	326	19	0.900294	0.563394	0.3369	240.721
chr13	13232848	13232969	122	15	0.863089	0.392357	0.470732	239.726
chr5	142787490	142787771	282	17	0.827876	0.459881	0.367995	239.069
chr4	137518399	137518590	192	16	0.890982	0.552897	0.338085	237.515
chr18	37437177	37437635	459	20	0.669947	0.288266	0.381681	236.009
chr5	109555511	109555750	240	16	0.880008	0.466576	0.413432	234.092
chr13	56887630	56887798	169	16	0.875434	0.571699	0.303735	233.766
chr10	78585697	78585903	207	16	0.795516	0.349159	0.446357	232.899
chr10	74991488	74991724	237	17	0.797917	0.405706	0.392211	231.863
chrX	56791413	56791757	345	18	0.698697	0.253392	0.445305	231.662
chr2	168231526	168231731	206	20	0.493364	0.123934	0.369431	231.462
chr9	123925488	123925733	246	15	0.667054	0.239982	0.427072	231.317
chr17	32702785	32703083	299	22	0.59763	0.220979	0.376651	229.832
chr15	76181698	76181899	202	16	0.918639	0.604313	0.314326	228.666
chr9	106650799	106651012	214	19	0.8754	0.513047	0.362353	227.909
chr8	35590120	35590456	337	17	0.894623	0.447441	0.447182	227.657
chr18	37335500	37335922	423	18	0.72302	0.329727	0.393292	227.237
chr15	74799784	74799953	170	14	0.528454	0.157778	0.370677	225.687
chr10	94165421	94165760	340	16	0.860466	0.460954	0.399513	225.002
chr13	23934550	23934735	186	15	0.775846	0.458764	0.317082	221.875
chr4	12113442	12114006	565	18	0.814104	0.399379	0.414725	221.857
chr7	119476634	119476986	353	18	0.643617	0.261455	0.382162	221.633
chr19	29704577	29704971	395	16	0.858501	0.422365	0.436136	221.508
chr15	101463502	101463858	357	17	0.845351	0.409459	0.435891	219.745
chr14	43812326	43812596	271	12	0.380561	0.0508125	0.329749	217.622
chrX	101794126	101794817	692	19	0.852528	0.356659	0.495869	215.451
chr18	56594417	56594718	302	18	0.773806	0.40432	0.369486	214.248
chr18	37669648	37669911	264	20	0.699139	0.344443	0.354696	213.97
chr18	37402702	37403014	313	16	0.641673	0.249985	0.391688	209.38
chr14	4856004	4856251	248	12	0.575075	0.206199	0.368876	205.504
chr8	11004477	11005216	740	17	0.697035	0.261696	0.435339	203.848
chr4	146564948	146565062	115	13	0.765739	0.184604	0.581135	202.96
chr6	47977675	47977854	180	16	0.818096	0.470788	0.347308	202.58
chr13	46810538	46810872	335	13	0.917216	0.438137	0.479078	200.956
chr1	75503705	75503866	162	16	0.728316	0.381898	0.346418	200.844
chr15	86032426	86032600	175	15	0.582593	0.191535	0.391058	200.671
chr2	164397129	164397946	818	16	0.625823	0.212755	0.413068	198.528
chr12	19606538	19606597	60	12	0.432642	0.139127	0.293515	198.392
chr16	38254155	38254493	339	15	0.735159	0.276078	0.459081	197.433
chr11	78501712	78501906	195	15	0.684641	0.325723	0.358918	197.281
chr4	88755486	88755858	373	14	0.756106	0.335957	0.420149	196.236
chr18	37652767	37652952	186	16	0.816664	0.338697	0.477966	193.864
chr10	80306243	80306450	208	15	0.866727	0.529117	0.33761	193.686
chr15	98594346	98594549	204	16	0.790705	0.463499	0.327207	193.358
chr16	93919508	93919734	227	16	0.836086	0.500286	0.3358	193.171
chrX	68761754	68762112	359	16	0.68582	0.295244	0.390576	192.948
chr18	37413251	37413489	239	13	0.614551	0.228447	0.386104	192.114
chr2	168479926	168480345	420	16	0.770917	0.38707	0.383847	191.07
chr11	96827174	96827635	462	15	0.86168	0.42359	0.43809	189.551
chr10	81190252	81190385	134	13	0.722072	0.380425	0.341647	189.263
chrX	37901392	37901726	335	13	0.876896	0.405331	0.471565	186.1
chr13	34747345	34747464	120	11	0.872762	0.580885	0.291877	184.953
chr15	85537380	85537706	327	16	0.831911	0.398254	0.433658	184.826
chr18	36940853	36941216	364	16	0.603008	0.226508	0.3765	184.608
chr10	80315374	80315586	213	15	0.5436	0.207163	0.336437	184.599
chr11	56459345	56459620	276	16	0.889355	0.442111	0.447244	183.467
chr4	139346012	139346186	175	15	0.706701	0.383033	0.323668	182.745
chr6	47762570	47762793	224	12	0.661659	0.213515	0.448144	181.839
chr7	29792977	29793129	153	13	0.700371	0.396909	0.303462	180.879
chr6	88839445	88839886	442	14	0.747669	0.314834	0.432835	180.601
chr17	12769070	12769257	188	15	0.68276	0.318545	0.364214	180.142
chr6	91394493	91394675	183	14	0.81986	0.463771	0.35609	179.614
chr7	83882293	83882486	194	14	0.841714	0.512517	0.329197	178.739
chr4	137518647	137518888	242	14	0.902794	0.587805	0.314989	178.32
chr9	14845582	14845758	177	15	0.838488	0.447232	0.391256	178.13
chr17	70516147	70516413	267	14	0.714288	0.269143	0.445145	177.304
chr11	76601343	76601469	127	13	0.913104	0.587763	0.325341	177.167
chr12	12937453	12937693	241	12	0.768918	0.400586	0.368332	176.361
chr7	15972172	15972394	223	16	0.845743	0.466347	0.379396	176.007
chr8	121753231	121753352	122	11	0.439808	0.147394	0.292414	175.925
chr4	123189043	123189215	173	16	0.799148	0.365671	0.433476	174.707
chr11	105165897	105166095	199	13	0.643459	0.291936	0.351524	174.593
chr16	17137240	17137454	215	14	0.826794	0.441087	0.385707	174.174
chr10	127331301	127331609	309	15	0.756777	0.323764	0.433013	173.298
chrX	53776093	53776567	475	15	0.827055	0.464022	0.363033	173.183
chr17	88486645	88486737	93	11	0.941324	0.646483	0.294841	172.595
chr18	37490960	37491209	250	13	0.59091	0.226438	0.364472	172.331
chr10	116418153	116418384	232	15	0.750832	0.386253	0.364579	170.951
chr12	20416368	20416492	125	11	0.549951	0.183752	0.366199	170.599
chr1	182748442	182748740	299	14	0.816385	0.403604	0.412781	170.151
chr6	29059956	29060160	205	14	0.64238	0.209727	0.432654	169.69
chr11	3193549	3193699	151	11	0.636455	0.327043	0.309412	168.183
chr2	168935289	168935399	111	13	0.914837	0.597829	0.317008	167.691
chr9	21066992	21067290	299	17	0.804911	0.416172	0.388738	167.526
chr18	37413550	37413743	194	11	0.559674	0.217881	0.341793	166.784
chr16	17835591	17835828	238	12	0.659208	0.171213	0.487995	165.323
chr12	86470332	86470477	146	13	0.577751	0.258131	0.31962	165.312
chr3	83012705	83013011	307	14	0.834172	0.409119	0.425053	165.136
chrX	62547991	62548434	444	13	0.812042	0.306961	0.505081	164.664
chrX	134489099	134489284	186	12	0.762898	0.330886	0.432012	163.455
chr9	20875046	20875370	325	13	0.564526	0.178412	0.386114	163.163
chr15	99704294	99704516	223	14	0.630103	0.288934	0.341169	162.055
chr8	70452194	70452320	127	11	0.730285	0.429079	0.301207	161.061
chr3	3298003	3298367	365	14	0.705978	0.297595	0.408383	160.991
chr17	33918422	33918626	205	15	0.674045	0.279137	0.394907	160.829
chrX	101522429	101522634	206	11	0.790495	0.227656	0.562839	160.699
chr13	98636796	98636995	200	13	0.584987	0.187372	0.397615	158.708
chr15	97323622	97323768	147	13	0.660998	0.325515	0.335482	158.552
chr4	123841983	123842092	110	13	0.837231	0.491897	0.345334	158.242
chr5	146583143	146583586	444	14	0.784374	0.384363	0.400012	158.16
chr3	104753184	104753483	300	13	0.867291	0.400853	0.466438	157.687
chr4	88761201	88761511	311	12	0.590043	0.155304	0.434739	157.504
chr1	154799427	154799520	94	11	0.64779	0.311088	0.336702	157.38
chr5	5508094	5508349	256	14	0.71987	0.309803	0.410067	156.037
chr11	5063931	5064071	141	13	0.76213	0.417585	0.344545	155.512
chr18	37296728	37296934	207	11	0.492147	0.166159	0.325988	154.595
chr17	94855697	94855936	240	11	0.924115	0.516863	0.407252	154.26
chr18	37475094	37475390	297	14	0.678765	0.284442	0.394323	153.441
chr6	58017543	58017800	258	14	0.810384	0.44753	0.362853	152.124
chr15	82071948	82072081	134	15	0.889127	0.529044	0.360083	151.59
chr15	76179880	76180130	251	11	0.893411	0.592808	0.300604	150.473
chr11	100576358	100576479	122	11	0.733661	0.377904	0.355756	150.304
chr6	89835237	89835408	172	13	0.78796	0.378445	0.409515	145.888
chr15	88982655	88982791	137	11	0.889964	0.54585	0.344113	143.255
chr16	89789188	89789292	105	11	0.879986	0.501719	0.378267	142.689
chrX	155150936	155151282	347	12	0.75158	0.324159	0.42742	142.552
chrX	123103271	123103387	117	12	0.483691	0.0762395	0.407451	139.094
chr8	117065694	117067249	1556	12	0.72719	0.287968	0.439222	135.333
chr7	29064429	29064570	142	12	0.904584	0.47067	0.433913	134.862
chrX	161298295	161298474	180	11	0.889458	0.352771	0.536687	133.731
chrX	75744581	75744703	123	11	0.578503	0.166376	0.412127	132.741
chr7	7295732	7295952	221	11	0.671009	0.307994	0.363015	132.596
chrX	62532969	62533262	294	11	0.791189	0.276674	0.514515	131.136
chr13	66326588	66326865	278	12	0.562987	0.16991	0.393077	130.474
chr18	24672275	24672666	392	11	0.882316	0.442957	0.439359	130.307
chr6	31658609	31658711	103	12	0.875455	0.489543	0.385912	127.293
chr2	167104812	167105180	369	11	0.834933	0.39617	0.438763	124.841
chr10	63192457	63192623	167	11	0.720248	0.392096	0.328153	124.489
chr1	154190543	154190782	240	11	0.774205	0.289774	0.484431	124.284
chr19	6375628	6376198	571	11	0.873905	0.459102	0.414804	124.238
chr7	79464669	79464771	103	11	0.645149	0.290347	0.354802	122.042
chr5	116444630	116444750	121	12	0.710532	0.365878	0.344654	121.46
chrX	62551082	62551397	316	11	0.831454	0.345095	0.486359	119.884
chr4	123117366	123117507	142	11	0.803262	0.417294	0.385968	115.232
chr7	135396106	135396346	241	11	0.898036	0.45245	0.445586	114.003
chrX	62521189	62521863	675	11	0.791661	0.34949	0.44217	109.137
chr19	41375952	41376081	130	11	0.790493	0.382232	0.408261	107.72
chrX	62549601	62549931	331	11	0.810096	0.383296	0.4268	106.575
