# Supplementary material for: Identification of distinct loci for de novo DNA methylation by DNMT3A and DNMT3B during mammalian development
Source: Nat Commun. 2020 Jun 24;11:3199. doi: 10.1038/s41467-020-16989-w (PMC7314859; doi:10.1038/s41467-020-16989-w)
Supplement: Supplementary file 8 — Supplementary Data 5 [file 41467_2020_16989_MOESM8_ESM.xlsx]

## Sheet: Sup_Table5_DNMT3B gene
Supplementary Data 5: Identification of genes specifically methylated by DNMT3B
1700013H16Rik
1700019B21Rik
1700084F23Rik
1700121C08Rik
1810012K08Rik
3110053B16Rik
4930544L04Rik
4933407K13Rik
8030474K03Rik
AA543401
Abcb7
Abhd8
Abr
Abtb1
AC123920.1
AC124399.1
AC124739.3
AC127242.2
AC130829.2
AC134254.1
AC139579.1
AC140930.3
AC151286.1
AC163637.2
AC192333.3
Adcy6
Agrp
Airn
Akt2-ps
Angptl6
Anks1b
Apc2
Art1
AU022751
Bcl11b
Bicra
Bmp8b
Bsn
C230088H06Rik
Cacna1e
Cacna1h
Cacna1i
Cacng2
Car15
Cbx6
Ccdc106
Ccdc185
Ccnd3-ps
Cdh5
Cdkn1c
Celf4
Celsr1
Celsr2
Chrna10
Chst13
Clcn4
Cldn12
Cldn14
Clec3b
Cmtm1
Cnp
Commd5
Crlf2
CT030157.2
CT030242.3
Cul7
Cux1
Cxxc5
Cyp4f15
D1Pas1
Dapk3
Daxx
Dcdc2c
Dlgap1
Dmrtb1
Dock3
Drg1
Dscaml1
Elfn1
Enah
Epha10
Esrrb
Fam50b
Fbxl19
Fgfr2
Fgg
Fhl1
Firre
Fmr1nb
Foxn2
Frmd4a
Gas2l1
Gja3
Gli1
Gm10020
Gm10254
Gm10308
Gm10479
Gm10501
Gm10545
Gm10581
Gm10582
Gm10775
Gm11620
Gm11993
Gm12241
Gm12260
Gm12428
Gm12735
Gm13160
Gm13237
Gm13283
Gm13284
Gm13848
Gm13880
Gm14494
Gm15262
Gm15891
Gm16302
Gm16372
Gm16379
Gm16599
Gm16686
Gm17189
Gm17349
Gm20388
Gm20518
Gm21863
Gm2423
Gm26573
Gm26618
Gm26630
Gm26848
Gm26904
Gm3264
Gm37013
Gm37388
Gm37446
Gm37912
Gm38948
Gm42416
Gm43154
Gm43584
Gm44344
Gm44732
Gm44973
Gm45631
Gm45711
Gm45855
Gm4779
Gm4875
Gm4997
Gm6108
Gm6443
Gm6472
Gm6802
Gm7061
Gm7247
Gm8242
Gm8762
Gm9857
Gnaz
Gpr12
Grm2
H2bfm
Henmt1
Hist1h2aa
Hist1h2ba
Hp
Hpcal4
Hpn
Hspa1l
Hspg2
Igf2r
Il18
Irf2bp1
Irgc1
Irs2
Jph3
Jph4
Kbtbd13
Kcnb1
Kcnd3
Kcnf1
Kcng4
Kcnh4
Kcnh6
Kcnmb4
Kcnmb4os1
Kcnn1
Kif13a
Klhl26
Krt81
Lingo3
Lrfn3
Lrrc4b
Ly6k
Mael
Map1s
Mapk8ip2
Matn4
Mei1
Meioc
Mfhas1
Mlana
Mocos
Mocs3
Muc2
Mycn
Mypn
Nbeal2
Neurl1b
Nfatc2
Nfe2l1
Npcd
Nr1h2
Nr1i2
Nr2c1
Nrxn1
Nyx
Obsl1
Oprd1
Oxct2b
Panx2
Pcdha1
Pcdha11
Pcdha12
Pcdha2
Pcdha3
Pcdha4
Pcdha5
Pcdha6
Pcdha7
Pcdha8
Pcdha9
Pcdhb10
Pcdhb11
Pcdhb12
Pcdhb13
Pcdhb15
Pcdhb16
Pcdhb17
Pcdhb18
Pcdhb19
Pcdhb2
Pcdhb20
Pcdhb22
Pcdhb3
Pcdhb4
Pcdhb6
Pcdhb7
Pcdhb8
Pcdhb9
Pcdhga1
Pcdhga2
Pced1b
Pgap2
Pias4
Pik3ap1
Pkd1l2
Plec
Polg
Pramel1
Pycr2
Rd3
Rem1
Rhox9
Rimbp2
Rpl10l
Rpl36-ps2
Rpl7a-ps12
Rps15-ps2
Rps4l
Rreb1
Rsph14
Ryr1
Sbk1
Scn8a
Sema5b
Sf1
Sh3pxd2a
Shroom3
Slc25a31
Slc4a8
Slc8a2
Smarcd1
Soga1
Soga3
Spdef
Srrm4
Srrm4os
St8sia5
Sycp1
Syde1
Taf7l
Tapbp
Tdrd1
Tex11
Tex12
Tex43
Tex45
Tiam1
Tjp3
Tlnrd1
Tmem151a
Tmem174
Tmem240
Tmem250-ps
Tmtc1
Tnrc18
Tnxb
Trim17
Trim42
Trpc7
Tubb5
Umod
Vcp-rs
Vmn2r-ps111
Vtn
Wnt3
Wnt3a
Wnt7a
Wnt7b
Zbtb22
Zeb2
Zfp125
Zfp30
Zfp319
Zfp36l3
Zfp64
Zfp865
Zglp1
Znrf4
