# Supplementary material for: Identification of distinct loci for de novo DNA methylation by DNMT3A and DNMT3B during mammalian development
Source: Nat Commun. 2020 Jun 24;11:3199. doi: 10.1038/s41467-020-16989-w (PMC7314859; doi:10.1038/s41467-020-16989-w)
Supplement: Supplementary file 10 — Source Data [file 41467_2020_16989_MOESM10_ESM.xlsx]

## Sheet: WB_FigureS4c
	Figure S4c	anti-Dnmt3a
	Figure S4c	anti-Actin
